# Supplementary material for: Bis{2,4-dichloro-6-[3-(dimethyl­amino)propyl­imino­meth­yl]phenolato}copper(II)
Source: Acta Crystallogr Sect E Struct Rep Online. 2009 Sep 26;65(Pt 10):m1246. doi: 10.1107/S1600536809038045 (PMC2970479; doi:10.1107/S1600536809038045)
Supplement: Supplementary file 2 [file e-65-m1246-Isup2.hkl]

# 
# h,k,l, Fc-squared, Fo-squared, sigma(Fo-squared) and status flag 
# 
data_I
_shelx_title ' P1 in P1                    New: P-1' 
_shelx_refln_list_code          4 
_shelx_F_calc_maximum      299.10 
_exptl_crystal_F_000       630.00 
_reflns_d_resolution_high  0.8107 
 
loop_ 
 _symmetry_equiv_pos_as_xyz 
 'x, y, z' 
 '-x, -y, -z' 
 
_cell_length_a     9.4099 
_cell_length_b    12.5480 
_cell_length_c    12.6030 
_cell_angle_alpha 103.271 
_cell_angle_beta  110.907 
_cell_angle_gamma  90.614 
 
_shelx_F_squared_multiplier     1.000 
 
loop_ 
 _refln_index_h 
 _refln_index_k 
 _refln_index_l 
 _refln_F_squared_calc 
 _refln_F_squared_meas 
 _refln_F_squared_sigma 
 _refln_observed_status 
   2   0   0        5.21       10.85      3.18 o 
   3   0   0     2572.91     2536.98     46.46 o 
   4   0   0      106.12       94.51      5.44 o 
   5   0   0     1578.74     1525.81     32.03 o 
   6   0   0      168.62      184.76      8.72 o 
   7   0   0      305.32      306.58     21.44 o 
   8   0   0      205.75      236.35     22.14 o 
   9   0   0      259.50      244.82     24.00 o 
  10   0   0        0.46      -16.85     15.88 o 
 -10   1   0       21.48        0.44     17.29 o 
  -9   1   0      131.53      151.22     19.41 o 
  -8   1   0      324.42      358.19     23.82 o 
  -7   1   0      665.67      668.13     29.11 o 
  -6   1   0     3451.51     3558.96     67.27 o 
  -5   1   0      659.15      697.66     17.27 o 
  -4   1   0     1600.11     1826.00     35.59 o 
  -3   1   0     4032.60     4441.09    100.27 o 
  -2   1   0      590.15      608.76     12.88 o 
  -1   1   0      154.41      128.54      5.21 o 
   0   1   0      468.08      361.37     10.41 o 
   1   1   0        0.79       -0.44      0.79 o 
   2   1   0       35.85       30.17      4.32 o 
   3   1   0      638.76      722.47     23.73 o 
   4   1   0     2578.83     2805.99     75.78 o 
   5   1   0     2385.77     2526.70     48.15 o 
   6   1   0      348.19      376.98     21.79 o 
   7   1   0     3115.44     3091.30     88.84 o 
   8   1   0       83.60       75.78     15.35 o 
   9   1   0       25.63       17.20     15.62 o 
  10   1   0      237.29      202.03     25.32 o 
 -10   2   0       66.47       60.35     18.70 o 
  -9   2   0       23.22       13.41     14.56 o 
  -8   2   0        6.76        0.35     10.85 o 
  -7   2   0      116.68      152.36     17.29 o 
  -6   2   0        0.30       -1.23      4.31 o 
  -5   2   0       32.66       28.34      4.75 o 
  -4   2   0     1991.23     1870.30     63.57 o 
  -3   2   0      274.86      291.79      8.64 o 
  -2   2   0     2025.98     1897.13     35.08 o 
  -1   2   0    19771.01    19703.57    481.44 o 
   0   2   0     3308.97     3292.10     82.84 o 
   1   2   0    30451.99    34884.15    603.25 o 
   2   2   0      811.01      979.73     19.16 o 
   3   2   0       61.97       67.49      7.06 o 
   4   2   0     4541.10     4670.00    121.57 o 
   5   2   0      323.52      332.17     19.14 o 
   6   2   0      697.26      652.51     29.03 o 
   7   2   0      206.54      216.68     22.06 o 
   8   2   0       70.18       49.49     15.35 o 
   9   2   0       10.77       16.59     15.97 o 
  10   2   0       84.42       57.08     21.88 o 
 -10   3   0      173.64      224.62     25.76 o 
  -9   3   0       60.50       61.93     16.32 o 
  -8   3   0      217.58      230.97     20.91 o 
  -7   3   0      239.01      255.12     12.25 o 
  -6   3   0       45.46       38.36      5.81 o 
  -5   3   0     3454.68     3684.60     79.76 o 
  -4   3   0      118.63      130.67      7.07 o 
  -3   3   0     1385.61     1337.35     29.60 o 
  -2   3   0     5117.60     4628.01     82.17 o 
  -1   3   0     5564.11     5113.37    127.35 o 
   0   3   0     1403.45     1390.77     37.85 o 
   1   3   0       29.63       33.66      2.81 o 
   2   3   0       50.95       56.42      3.39 o 
   3   3   0      670.57      690.98     24.53 o 
   4   3   0       61.14       77.99      9.53 o 
   5   3   0     1622.71     1795.11     55.32 o 
   6   3   0     4537.20     4721.78    128.01 o 
   7   3   0     1199.31     1168.45     44.73 o 
   8   3   0       43.41       56.29     16.59 o 
   9   3   0      155.53      161.80     23.03 o 
  10   3   0       33.71        3.79     20.12 o 
 -10   4   0      173.69      194.27     22.50 o 
  -9   4   0      165.07      208.47     22.50 o 
  -8   4   0       49.41       39.17     12.97 o 
  -7   4   0       17.18       12.49      5.89 o 
  -6   4   0     1212.49     1237.57     30.70 o 
  -5   4   0       11.42       12.86      4.49 o 
  -4   4   0       18.52       29.14      4.25 o 
  -3   4   0      899.14      794.42     17.91 o 
  -2   4   0      114.27       99.35      5.02 o 
  -1   4   0     1349.43     1209.71     36.44 o 
   0   4   0      115.73       93.17      6.62 o 
   1   4   0     2954.50     3280.55     84.08 o 
   2   4   0    17194.26    19073.74    329.70 o 
   3   4   0     1507.56     1563.99     30.92 o 
   4   4   0       76.15       77.73     10.23 o 
   5   4   0     1526.02     1603.22     51.88 o 
   6   4   0      476.76      512.50     27.97 o 
   7   4   0      154.46      189.59     19.67 o 
   8   4   0      261.38      277.82     25.94 o 
   9   4   0        0.12       -7.59     17.56 o 
  10   4   0      117.21       93.78     25.14 o 
 -10   5   0        0.46       -6.97     15.62 o 
  -9   5   0      347.34      406.98     27.00 o 
  -8   5   0       33.31       28.23      8.63 o 
  -7   5   0        4.47       -1.21      6.49 o 
  -6   5   0       31.56       33.55      6.22 o 
  -5   5   0      740.20      731.71     19.15 o 
  -4   5   0     2553.25     2355.99     46.17 o 
  -3   5   0      214.13      178.96      9.84 o 
  -2   5   0       37.96       53.10      2.79 o 
  -1   5   0      724.10      689.28     15.13 o 
   0   5   0      515.52      482.41     18.17 o 
   1   5   0       54.08       64.05      6.79 o 
   2   5   0        8.04        4.14      5.25 o 
   3   5   0        0.29       -2.28      2.64 o 
   4   5   0      749.65      738.18     30.08 o 
   5   5   0        0.61       -4.85      8.56 o 
   6   5   0      916.11      943.03     40.23 o 
   7   5   0     1118.44     1145.16     46.58 o 
   8   5   0        5.19       18.79     16.06 o 
   9   5   0      301.61      339.05     32.73 o 
 -10   6   0        0.71       -5.47     16.15 o 
  -9   6   0        0.27      -10.41     13.94 o 
  -8   6   0      292.57      285.31     15.31 o 
  -7   6   0        2.04       -3.56      6.52 o 
  -6   6   0       65.12       59.04     13.41 o 
  -5   6   0      157.29      154.06     10.19 o 
  -4   6   0       38.38       30.29      5.31 o 
  -3   6   0      228.80      218.73      5.95 o 
  -2   6   0     1197.88     1012.45     48.30 o 
  -1   6   0      159.99      140.74     10.94 o 
   0   6   0     1092.36     1063.55     33.79 o 
   1   6   0     4186.17     4308.01    111.52 o 
   2   6   0     1124.08     1275.99     39.70 o 
   3   6   0     4273.23     4259.40     78.40 o 
   4   6   0     1043.47     1122.75     39.52 o 
   5   6   0        2.84        6.00     10.23 o 
   6   6   0      422.93      470.24     30.08 o 
   7   6   0      279.89      248.97     25.67 o 
   8   6   0      150.66      159.07     24.70 o 
   9   6   0       71.82       74.11     23.82 o 
 -10   7   0       21.41       19.76     17.47 o 
  -9   7   0        3.11       14.29     13.67 o 
  -8   7   0      161.52      182.27     13.96 o 
  -7   7   0      255.26      279.17     14.37 o 
  -6   7   0       83.56       74.86     13.06 o 
  -5   7   0      204.45      195.43     10.72 o 
  -4   7   0     1984.90     1921.62     40.15 o 
  -3   7   0      926.71      868.68     29.86 o 
  -2   7   0      623.18      624.42     14.98 o 
  -1   7   0      250.41      237.25     13.28 o 
   0   7   0      270.96      238.74     14.56 o 
   1   7   0     1512.07     1466.56     44.11 o 
   2   7   0        5.33        5.47      7.59 o 
   3   7   0      169.35      166.74     14.65 o 
   4   7   0       66.45       68.73     12.18 o 
   5   7   0      129.63      151.48     19.41 o 
   6   7   0        8.22        0.53     13.85 o 
   7   7   0      286.49      299.52     27.88 o 
   8   7   0     1394.97     1522.23     60.88 o 
   9   7   0        9.53      -12.26     20.12 o 
  -9   8   0        4.55        3.77      9.87 o 
  -8   8   0       31.60       33.06     15.97 o 
  -7   8   0      497.15      507.04     19.15 o 
  -6   8   0       39.80       23.36      8.03 o 
  -5   8   0       46.16       54.29      7.69 o 
  -4   8   0       61.90       60.31     11.03 o 
  -3   8   0      840.36      859.13     34.94 o 
  -2   8   0       39.67       36.73      4.75 o 
  -1   8   0      576.61      548.35     15.07 o 
   0   8   0      619.18      619.07     25.41 o 
   1   8   0     1807.52     1789.73     53.46 o 
   2   8   0     1246.30     1171.71     39.08 o 
   3   8   0       36.96       57.88     11.03 o 
   4   8   0      422.37      434.77     24.79 o 
   5   8   0      207.14      217.47     23.29 o 
   6   8   0      196.07      222.50     23.73 o 
   7   8   0      254.32      256.38     27.97 o 
   8   8   0      167.17      169.13     27.00 o 
  -9   9   0       20.27       51.17     17.91 o 
  -8   9   0       10.82       27.79     15.70 o 
  -7   9   0      395.99      431.79     28.72 o 
  -6   9   0      156.91      167.57     12.69 o 
  -5   9   0      573.52      559.05     19.23 o 
  -4   9   0       87.57       98.45      9.37 o 
  -3   9   0      379.44      387.31     23.38 o 
  -2   9   0     1151.80     1216.35     44.02 o 
  -1   9   0        1.95       -2.50      4.54 o 
   0   9   0      450.71      444.81     14.28 o 
   1   9   0       35.76       17.47      8.56 o 
   2   9   0      108.95      105.25     13.06 o 
   3   9   0       20.95       33.26     11.73 o 
   4   9   0       89.22      104.81     16.50 o 
   5   9   0       76.16       74.29     17.64 o 
   6   9   0      102.38       98.99     21.79 o 
   7   9   0       29.10       -2.56     18.44 o 
  -8  10   0      101.92      116.19     20.82 o 
  -7  10   0       34.11       45.70     16.32 o 
  -6  10   0      408.34      438.92     28.94 o 
  -5  10   0      101.26       92.55     16.94 o 
  -4  10   0       34.26       19.76     12.09 o 
  -3  10   0        5.05       -3.79     10.32 o 
  -2  10   0      234.16      200.98     19.23 o 
  -1  10   0        2.28        4.23      9.18 o 
   0  10   0      172.21      160.46      9.66 o 
   1  10   0       40.69       36.35     10.76 o 
   2  10   0      591.07      571.40     18.42 o 
   3  10   0      203.79      191.98     19.59 o 
   4  10   0      112.73      116.90     17.38 o 
   5  10   0      809.43      780.79     38.02 o 
   6  10   0      180.54      182.80     24.79 o 
   7  10   0      258.36      246.24     28.50 o 
  -8  11   0       34.10       40.67     18.53 o 
  -7  11   0       12.60       14.38     16.50 o 
  -6  11   0      193.86      182.80     23.29 o 
  -5  11   0      139.57      191.98     22.50 o 
  -4  11   0      395.08      392.51     27.53 o 
  -3  11   0       38.48       41.20     14.82 o 
  -2  11   0      461.97      484.53     28.23 o 
  -1  11   0      937.71      937.92     39.35 o 
   0  11   0      173.83      152.61     10.23 o 
   1  11   0      225.96      219.95      9.87 o 
   2  11   0        5.27        1.32     12.26 o 
   3  11   0       79.06       41.99     14.29 o 
   4  11   0      119.61      168.16     20.73 o 
   5  11   0        3.03        4.15     16.94 o 
   6  11   0        0.52        6.88     18.44 o 
  -7  12   0       14.96        8.03     17.82 o 
  -6  12   0        1.03       -1.94     15.17 o 
  -5  12   0      180.67      211.21     24.61 o 
  -4  12   0       11.32       -1.68     14.47 o 
  -3  12   0       11.24       -2.38     12.79 o 
  -2  12   0      109.50      101.72     18.26 o 
  -1  12   0      312.20      280.64     24.53 o 
   0  12   0        3.49       10.76     11.38 o 
   1  12   0      114.87      107.13      8.59 o 
   2  12   0       28.73       20.47     14.38 o 
   3  12   0      223.58      202.92     23.03 o 
   4  12   0      180.16      194.98     22.67 o 
   5  12   0        1.21        2.82     17.38 o 
  -6  13   0       36.40       16.15     18.26 o 
  -5  13   0      151.29      159.42     24.09 o 
  -4  13   0       36.86       32.64     17.03 o 
  -3  13   0      281.54      316.73     27.61 o 
  -2  13   0       23.35       13.41     14.73 o 
  -1  13   0       54.42       57.08     16.23 o 
   0  13   0      805.38      829.31     38.73 o 
   2  13   0      182.10      183.51     15.70 o 
  -5  14   0        1.51       -7.32     17.82 o 
  -4  14   0      115.31      126.07     23.20 o 
  -3  14   0      131.41      104.46     21.44 o 
  -2  14   0        7.99        6.26     15.88 o 
  -1  14   0       26.38       23.38     15.26 o 
   0  14   0        5.24        0.71     14.73 o 
  -2  15   0      185.40      209.53     25.50 o 
  -1  15   0       66.61       49.32     18.62 o 
   1 -15   1      201.12      195.42     24.88 o 
   2 -15   1       10.30       25.14     17.73 o 
  -3 -14   1        3.20       -7.76     10.32 o 
   0 -14   1       23.41       10.94     14.56 o 
   1 -14   1        3.67        3.18     14.29 o 
   2 -14   1      106.98      114.43     21.26 o 
   3 -14   1       81.54       74.29     20.73 o 
   4 -14   1       38.98       38.55     19.41 o 
   5 -14   1       27.64       -6.62     19.06 o 
  -4 -13   1       45.12       38.20     13.32 o 
  -3 -13   1      701.24      590.84     27.61 o 
  -2 -13   1      104.62      114.52     14.12 o 
  -1 -13   1      131.70      136.31     17.73 o 
   0 -13   1      173.80      202.03     21.79 o 
   1 -13   1       33.24       22.23     13.67 o 
   2 -13   1      405.64      481.44     31.94 o 
   3 -13   1       94.23      106.05     20.64 o 
   4 -13   1        6.19       -0.79     15.35 o 
   5 -13   1        9.05       14.73     17.12 o 
   6 -13   1       21.00       21.62     18.35 o 
  -6 -12   1      201.32      246.24     28.58 o 
  -5 -12   1       41.21       11.82     16.67 o 
  -3 -12   1        3.85       16.94      9.44 o 
  -2 -12   1        6.28       -1.68      8.47 o 
  -1 -12   1        1.96       -7.71      5.98 o 
   0 -12   1      384.87      431.24     26.56 o 
   1 -12   1      514.73      553.70     32.29 o 
   2 -12   1      444.09      482.59     30.17 o 
   3 -12   1       21.31       22.85     14.47 o 
   4 -12   1       39.78       36.44     16.15 o 
   5 -12   1       40.47       47.11     16.94 o 
   6 -12   1       12.12       11.03     16.32 o 
   7 -12   1       63.59       99.78     21.53 o 
  -6 -11   1        6.79       -8.03     17.12 o 
  -5 -11   1      719.78      723.18     37.32 o 
  -4 -11   1       79.74       95.02     17.38 o 
  -3 -11   1       34.06       20.64     12.18 o 
  -2 -11   1      676.90      636.24     23.16 o 
  -1 -11   1      105.73      102.61     11.29 o 
   0 -11   1        6.55        4.48      6.01 o 
   1 -11   1     1351.53     1535.20     54.52 o 
   2 -11   1       70.38       95.28     16.23 o 
   3 -11   1      320.69      297.14     23.82 o 
   4 -11   1       76.76       94.22     18.00 o 
   5 -11   1       11.41       27.61     15.62 o 
   6 -11   1       47.62       64.76     18.53 o 
   7 -11   1      102.73      134.72     21.97 o 
   8 -11   1       36.65       22.32     17.64 o 
  -7 -10   1        3.64      -22.76     15.17 o 
  -6 -10   1      498.80      468.74     32.55 o 
  -5 -10   1      462.63      499.26     30.08 o 
  -4 -10   1      137.67      131.45     17.29 o 
  -3 -10   1      224.44      257.70     19.23 o 
  -2 -10   1       11.39       10.64      6.13 o 
  -1 -10   1        3.95      -10.47      9.13 o 
   0 -10   1       37.49       24.20     10.15 o 
   1 -10   1        0.49       -3.94      4.58 o 
   2 -10   1      311.35      311.61     22.50 o 
   3 -10   1      148.73      165.95     18.70 o 
   4 -10   1        0.79       -4.06     10.68 o 
   5 -10   1      110.47       96.25     17.12 o 
   6 -10   1       39.68       48.61     15.97 o 
   7 -10   1      154.63      159.77     22.23 o 
   8 -10   1      271.53      295.55     27.44 o 
  -8  -9   1        6.19       -3.00     19.85 o 
  -7  -9   1        0.49      -16.32     16.85 o 
  -6  -9   1        1.04       -0.79     15.26 o 
  -5  -9   1       38.26       29.64     14.47 o 
  -4  -9   1     1444.37     1424.21     48.35 o 
  -3  -9   1      267.93      285.67     18.44 o 
  -2  -9   1      469.43      445.35     14.75 o 
  -1  -9   1      687.99      694.13     18.87 o 
   0  -9   1      472.13      506.59     26.42 o 
   1  -9   1      341.29      385.08     12.94 o 
   2  -9   1     1377.36     1413.27     48.70 o 
   3  -9   1       36.42       33.35     10.41 o 
   4  -9   1      274.84      255.83     15.84 o 
   5  -9   1      514.83      517.08     28.85 o 
   6  -9   1      119.86      127.04     18.35 o 
   7  -9   1        4.65        6.18     13.85 o 
   8  -9   1       13.31       22.59     15.00 o 
   9  -9   1       30.32       42.08     18.00 o 
  -8  -8   1      105.23      116.54     23.29 o 
  -7  -8   1     1977.46     2028.90     69.96 o 
  -6  -8   1      166.93      167.19     20.38 o 
  -5  -8   1      118.76      112.40     17.20 o 
  -4  -8   1       39.41       38.73     11.03 o 
  -3  -8   1      396.26      373.14     13.01 o 
  -2  -8   1      679.50      669.00     17.95 o 
  -1  -8   1      648.22      682.77     26.03 o 
   0  -8   1       75.44       73.73      6.21 o 
   1  -8   1       11.83       12.80      4.06 o 
   2  -8   1      693.00      729.00     17.42 o 
   3  -8   1      231.99      218.90     12.79 o 
   4  -8   1      737.11      726.78     28.23 o 
   5  -8   1       10.30       -2.01      6.02 o 
   6  -8   1      295.46      275.09     17.03 o 
   7  -8   1      690.07      734.00     22.89 o 
   8  -8   1      119.26      134.10     18.97 o 
  -9  -7   1      159.84      171.24     27.00 o 
  -8  -7   1       19.73       14.47     18.09 o 
  -7  -7   1       15.63      -10.23     14.20 o 
  -6  -7   1        0.17      -18.44     12.35 o 
  -5  -7   1       38.91       33.97     11.91 o 
  -4  -7   1        0.45        1.50      7.85 o 
  -3  -7   1     1924.03     1825.24     36.98 o 
  -2  -7   1     3004.08     3177.21     60.01 o 
  -1  -7   1      462.71      533.05     21.09 o 
   0  -7   1     2837.65     2683.62     68.55 o 
   1  -7   1      685.33      660.38     16.03 o 
   2  -7   1      102.40      110.73      6.13 o 
   3  -7   1     3637.13     3527.26     83.64 o 
   4  -7   1      276.21      259.76     10.90 o 
   5  -7   1      501.40      439.54     15.01 o 
   6  -7   1     1421.55     1340.18     78.03 o 
   7  -7   1        0.49       -5.79      8.69 o 
   8  -7   1       19.21        8.81      8.76 o 
   9  -7   1        4.16        4.50     14.03 o 
  -9  -6   1      456.68      469.97     36.53 o 
  -8  -6   1      304.66      295.11     28.14 o 
  -7  -6   1      285.41      325.02     26.56 o 
  -6  -6   1     3134.65     3362.07     97.49 o 
  -5  -6   1       53.91       65.11     12.18 o 
  -4  -6   1        9.25       27.61      8.91 o 
  -3  -6   1     1788.45     1719.27     34.28 o 
  -2  -6   1     2077.74     2213.93     42.76 o 
  -1  -6   1     1699.39     1667.71     47.38 o 
   0  -6   1      382.39      349.78     12.09 o 
   1  -6   1      103.70       99.82     11.34 o 
   2  -6   1        2.22        3.94      4.48 o 
   3  -6   1       24.91       14.34      3.88 o 
   4  -6   1       16.96        9.20      4.59 o 
   5  -6   1      772.75      757.01     20.10 o 
   6  -6   1       18.74        9.55      6.31 o 
   7  -6   1      164.24      159.49     11.76 o 
   8  -6   1      194.56      191.38     24.97 o 
   9  -6   1       15.72        9.00     13.85 o 
 -10  -5   1      264.36      305.17     31.76 o 
  -9  -5   1      107.95      101.72     23.11 o 
  -8  -5   1      385.80      396.04     28.85 o 
  -7  -5   1       30.27       37.41     14.12 o 
  -6  -5   1       35.79       45.44     11.82 o 
  -5  -5   1        0.06       -9.26      6.97 o 
  -4  -5   1      234.03      224.97     16.50 o 
  -3  -5   1       96.18      110.47      5.59 o 
  -2  -5   1     5479.09     5622.52    100.15 o 
  -1  -5   1     1561.43     1613.29     31.53 o 
   0  -5   1     2824.19     2931.41     52.78 o 
   1  -5   1       66.52       45.04      3.24 o 
   2  -5   1     2235.33     1975.24     39.88 o 
   3  -5   1      672.78      612.33     21.35 o 
   4  -5   1     5545.25     5547.16    161.41 o 
   5  -5   1      285.74      300.27     12.09 o 
   6  -5   1       61.30       57.14      7.47 o 
   7  -5   1      592.33      572.79     18.82 o 
   8  -5   1       96.13      109.80     10.99 o 
   9  -5   1        3.60       -1.59     14.56 o 
  10  -5   1       40.17       46.58     18.09 o 
 -10  -4   1      122.98      103.75     24.35 o 
  -9  -4   1      102.20       98.90     20.73 o 
  -8  -4   1      613.46      604.07     33.88 o 
  -7  -4   1      927.83      922.12     38.82 o 
  -6  -4   1      472.65      503.59     26.03 o 
  -5  -4   1     5478.11     5860.24    152.98 o 
  -4  -4   1     1876.95     1877.07     54.88 o 
  -3  -4   1     8561.68    10191.36    253.12 o 
  -2  -4   1     3486.20     3524.60     63.59 o 
  -1  -4   1      190.41      173.68      6.03 o 
   0  -4   1      307.24      287.87      7.71 o 
   1  -4   1     1149.17     1005.58     15.85 o 
   2  -4   1       15.62       11.99      2.37 o 
   3  -4   1      729.80      686.52     16.02 o 
   4  -4   1       98.74       88.45      6.52 o 
   5  -4   1      744.73      782.06     19.93 o 
   6  -4   1        9.75       -0.02      5.14 o 
   7  -4   1        0.98       -8.97      5.98 o 
   8  -4   1      190.75      233.88     21.70 o 
   9  -4   1      662.76      693.53     34.76 o 
  10  -4   1        8.00       13.59     16.59 o 
 -10  -3   1       90.53       79.31     22.14 o 
  -9  -3   1      343.91      354.22     28.23 o 
  -8  -3   1      214.33      214.65     21.53 o 
  -7  -3   1     2491.02     2602.72     78.43 o 
  -6  -3   1       61.23       81.78     12.26 o 
  -5  -3   1      238.10      251.62     17.03 o 
  -4  -3   1       37.35       53.91      7.68 o 
  -3  -3   1      440.55      438.56     17.82 o 
  -2  -3   1      460.46      535.18     17.64 o 
  -1  -3   1      252.24      241.41      6.45 o 
   0  -3   1     1166.39     1161.91     31.32 o 
   1  -3   1     8921.77     8126.90    201.59 o 
   2  -3   1      752.42      719.03     16.54 o 
   3  -3   1     1051.03      981.77     20.88 o 
   4  -3   1      603.11      630.18     23.16 o 
   5  -3   1     1236.84     1176.25     34.45 o 
   6  -3   1       19.47       12.24      5.21 o 
   7  -3   1        7.94       11.50      6.09 o 
   8  -3   1      853.06      866.54     36.53 o 
   9  -3   1       65.41       77.99     17.47 o 
  10  -3   1        1.23       -3.97     15.70 o 
 -10  -2   1       54.43       40.94     19.06 o 
  -9  -2   1       90.91       94.22     19.14 o 
  -8  -2   1      511.66      509.23     29.03 o 
  -7  -2   1     1721.53     1724.44     56.38 o 
  -6  -2   1      519.81      545.32     25.50 o 
  -5  -2   1      223.01      212.44     14.65 o 
  -4  -2   1     7479.13     7901.84    198.33 o 
  -3  -2   1     2381.34     2522.43     67.05 o 
  -2  -2   1        5.40       12.09      3.44 o 
  -1  -2   1     1541.44     1818.05     46.41 o 
   0  -2   1     4957.96     4576.92    113.99 o 
   1  -2   1     5484.38     4282.78    107.46 o 
   2  -2   1     2093.96     1925.85     35.83 o 
   3  -2   1      256.90      232.23     11.91 o 
   4  -2   1     1832.51     1936.51     38.18 o 
   5  -2   1     1496.43     1696.87     35.07 o 
   6  -2   1      515.40      491.19     18.26 o 
   7  -2   1      811.11      855.43     34.05 o 
   8  -2   1      422.21      407.51     25.41 o 
   9  -2   1      389.37      395.95     27.61 o 
  10  -2   1      160.02      138.34     22.23 o 
 -10  -1   1      265.12      273.32     26.47 o 
  -9  -1   1      296.87      256.38     25.23 o 
  -8  -1   1      752.10      759.00     34.94 o 
  -7  -1   1       21.07        6.26     10.76 o 
  -6  -1   1     1286.15     1334.84     43.41 o 
  -5  -1   1      742.46      821.46     29.29 o 
  -4  -1   1      904.24      928.56     29.91 o 
  -3  -1   1       32.73       46.76      5.56 o 
  -2  -1   1      213.45      197.27      9.53 o 
   1  -1   1      703.24      644.30     18.44 o 
   2  -1   1      529.39      554.15     12.29 o 
   3  -1   1      712.38      618.87     14.36 o 
   4  -1   1      767.55      678.66     16.41 o 
   5  -1   1       67.86       66.32      6.00 o 
   6  -1   1     2053.14     2056.16     57.61 o 
   7  -1   1      403.15      427.71     24.61 o 
   8  -1   1       21.16       26.91     13.41 o 
   9  -1   1      144.30      140.10     19.94 o 
  10  -1   1      229.83      243.32     26.29 o 
 -11   0   1       21.63       15.44     19.50 o 
 -10   0   1      152.74      134.63     21.44 o 
  -9   0   1      107.49       76.14     17.12 o 
  -8   0   1        0.67        7.85     11.20 o 
  -7   0   1     1026.01      968.35     36.53 o 
  -6   0   1     1213.53     1253.41     27.27 o 
  -5   0   1      201.13      224.46     12.84 o 
  -4   0   1      274.01      282.94     11.87 o 
  -3   0   1     4060.54     4645.21     82.44 o 
  -2   0   1     3814.95     4530.79     79.91 o 
  -1   0   1    17586.06    18414.43    459.65 o 
   0   0   1     5026.43     4240.96    106.13 o 
   1   0   1     3629.87     3449.76     86.72 o 
   2   0   1     4830.14     4746.13     84.00 o 
   3   0   1      570.79      562.94     13.28 o 
   4   0   1      426.41      437.97     12.16 o 
   5   0   1      544.31      524.25     17.73 o 
   6   0   1        0.78       -0.84      4.24 o 
   7   0   1      236.01      248.44     20.91 o 
   8   0   1      227.01      228.68     22.23 o 
   9   0   1      170.17      142.48     21.17 o 
  10   0   1       50.60       47.82     20.20 o 
 -11   1   1        1.57       -0.97     17.82 o 
 -10   1   1      164.36      173.63     22.32 o 
  -9   1   1      339.95      325.55     24.88 o 
  -8   1   1        1.19       -5.38     10.32 o 
  -7   1   1      460.61      489.65     25.06 o 
  -6   1   1        6.96       -1.88      4.47 o 
  -5   1   1     1504.16     1649.63     36.57 o 
  -4   1   1     1029.99     1133.61     23.59 o 
  -3   1   1      998.58     1111.62     22.24 o 
  -2   1   1      246.98      266.64      6.96 o 
  -1   1   1       69.25       12.97      5.73 o 
   0   1   1      182.24      146.84      4.18 o 
   1   1   1     1055.45      976.66     18.98 o 
   2   1   1     4701.17     4833.19    118.40 o 
   3   1   1     1102.47     1194.40     24.28 o 
   4   1   1      738.84      690.46     16.85 o 
   5   1   1     1429.72     1470.35     30.79 o 
   6   1   1     1482.25     1514.29     49.94 o 
   7   1   1      667.34      645.01     31.14 o 
   8   1   1        7.61       -8.03     13.23 o 
   9   1   1        0.96      -17.56     14.47 o 
  10   1   1       22.63       27.26     19.85 o 
 -11   2   1       15.16       12.09     19.06 o 
 -10   2   1       46.08       34.58     17.47 o 
  -9   2   1      370.55      373.63     25.41 o 
  -8   2   1        5.98        7.59     10.76 o 
  -7   2   1       51.91       37.45      6.31 o 
  -6   2   1      828.90      890.46     21.95 o 
  -5   2   1     3418.45     3674.94     68.43 o 
  -4   2   1     1181.48     1272.41     33.88 o 
  -3   2   1      458.99      419.04     23.86 o 
  -2   2   1     6999.31     7439.03    147.07 o 
  -1   2   1     8554.11     8062.41    148.04 o 
   0   2   1     2607.99     2139.36     55.05 o 
   1   2   1     4811.26     4951.49    139.40 o 
   2   2   1       65.61       77.98      4.37 o 
   3   2   1     2020.77     2152.55     41.09 o 
   4   2   1      350.53      367.03     11.16 o 
   5   2   1      182.17      185.20      8.08 o 
   6   2   1      458.03      525.38     28.06 o 
   7   2   1      173.58      174.95     18.97 o 
   8   2   1      389.39      372.22     28.06 o 
   9   2   1       41.31        6.09     16.50 o 
  10   2   1      265.17      282.23     30.17 o 
 -11   3   1       83.95       77.37     20.64 o 
 -10   3   1        3.90        8.38     15.88 o 
  -9   3   1      344.54      395.78     26.91 o 
  -8   3   1      534.55      617.22     29.73 o 
  -7   3   1      146.68      142.77     10.06 o 
  -6   3   1      865.72      905.65     22.39 o 
  -5   3   1       43.63       54.31      5.86 o 
  -4   3   1       73.46       83.46      7.06 o 
  -3   3   1      601.73      580.37     13.97 o 
  -2   3   1       64.87       84.14      7.94 o 
  -1   3   1       70.60       64.23      5.82 o 
   0   3   1       29.61       23.64      4.15 o 
   1   3   1       49.22       55.49      4.94 o 
   2   3   1      282.17      294.11      8.79 o 
   3   3   1     3423.13     3625.40     55.77 o 
   4   3   1     1603.34     1798.65     36.33 o 
   5   3   1     1044.51     1094.60     39.35 o 
   6   3   1      575.52      612.46     30.44 o 
   7   3   1       56.43       72.17     15.70 o 
   8   3   1      831.03      812.90     40.76 o 
   9   3   1       70.06       93.69     21.53 o 
  10   3   1        6.70      -23.38     20.91 o 
 -10   4   1        2.44       -7.32     15.35 o 
  -9   4   1       86.71      108.78     17.64 o 
  -8   4   1      156.62      201.15     19.59 o 
  -7   4   1      107.84      121.17     15.40 o 
  -6   4   1      217.84      216.19     10.73 o 
  -5   4   1     1399.96     1453.99     31.33 o 
  -4   4   1     3546.45     3476.39    211.21 o 
  -3   4   1      234.16      231.36      8.43 o 
  -2   4   1      314.65      286.90      8.88 o 
  -1   4   1     2115.89     1985.76     54.61 o 
   0   4   1      258.13      231.94     10.94 o 
   1   4   1     8267.52     8722.95    216.24 o 
   2   4   1     3988.09     4555.17     82.48 o 
   3   4   1      135.95      139.56     13.50 o 
   4   4   1     1581.80     1646.95     34.15 o 
   5   4   1      442.88      512.23     26.91 o 
   6   4   1       12.24       -7.23     12.18 o 
   7   4   1        0.71      -14.38     12.70 o 
   8   4   1       37.48       35.29     17.82 o 
   9   4   1       50.71       37.23     21.97 o 
 -10   5   1      305.55      370.28     28.41 o 
  -9   5   1       35.06       26.03     15.53 o 
  -8   5   1      165.62      187.54     13.35 o 
  -7   5   1      951.48      989.23     32.11 o 
  -6   5   1        2.08       -2.32      5.21 o 
  -5   5   1      117.08      114.58      8.33 o 
  -4   5   1       72.77       74.99      6.51 o 
  -3   5   1     1005.33     1051.06     50.73 o 
  -2   5   1     1467.48     1363.25     28.23 o 
  -1   5   1       59.88       56.73      6.88 o 
   0   5   1      652.63      626.13     21.97 o 
   1   5   1       53.22       57.79      6.44 o 
   2   5   1       25.38       24.74      6.18 o 
   3   5   1      550.39      540.16     14.71 o 
   4   5   1     1506.37     1507.49     49.23 o 
   5   5   1     1410.85     1508.20     51.61 o 
   6   5   1        3.24        6.09     12.26 o 
   7   5   1      441.62      470.77     31.85 o 
   8   5   1      460.30      546.99     35.73 o 
   9   5   1      673.45      720.18     43.41 o 
 -10   6   1        7.06        0.79     16.67 o 
  -9   6   1        7.26       -5.56     13.67 o 
  -8   6   1       85.68      105.20     11.65 o 
  -7   6   1       85.78       96.48      9.85 o 
  -6   6   1       20.46       28.29      6.90 o 
  -5   6   1       39.13       41.16      7.19 o 
  -4   6   1       40.61       51.09      5.89 o 
  -3   6   1     1915.32     1806.90     38.11 o 
  -2   6   1        4.08        0.89      2.15 o 
  -1   6   1      111.65       86.11      9.53 o 
   0   6   1     5284.64     4833.56    125.63 o 
   1   6   1     3042.11     3240.14     86.02 o 
   2   6   1     2594.83     2510.44     49.03 o 
   3   6   1     3853.57     4093.83     76.44 o 
   4   6   1        1.79        1.94      8.65 o 
   5   6   1     1304.58     1318.16     48.52 o 
   6   6   1      215.63      224.62     23.20 o 
   7   6   1        9.12        1.59     15.88 o 
   8   6   1        0.14      -28.23     18.88 o 
   9   6   1       61.69       60.88     24.44 o 
 -10   7   1       33.73       18.62     17.20 o 
  -9   7   1      173.92      181.74     20.91 o 
  -8   7   1       12.04       14.96     13.32 o 
  -7   7   1      310.20      332.18     15.81 o 
  -6   7   1      753.12      786.74     22.47 o 
  -5   7   1       55.70       49.62      7.16 o 
  -4   7   1      312.53      294.89     12.63 o 
  -3   7   1      158.01      165.13      9.54 o 
  -2   7   1       25.19       23.73      3.80 o 
  -1   7   1     1031.47      985.03     34.23 o 
   0   7   1      652.70      639.72     24.97 o 
   2   7   1      256.48      240.50     12.09 o 
   3   7   1       40.75       44.80      5.92 o 
   4   7   1      452.82      476.41     26.11 o 
   5   7   1      548.75      569.93     32.20 o 
   6   7   1      339.76      354.22     29.03 o 
   7   7   1      753.45      742.23     40.14 o 
   8   7   1      261.20      284.17     31.58 o 
  -9   8   1        1.82      -14.22      9.48 o 
  -8   8   1        1.84        0.34      8.92 o 
  -7   8   1       15.78        7.02      8.71 o 
  -6   8   1       35.11       31.55      8.38 o 
  -5   8   1        7.23        9.30      6.69 o 
  -4   8   1      120.86      120.28      9.73 o 
  -3   8   1        0.85       -4.15      7.76 o 
  -2   8   1     1921.88     1667.53     53.55 o 
  -1   8   1      690.01      632.31     26.82 o 
   0   8   1      330.44      346.46     18.79 o 
   2   8   1       81.53       76.37      7.33 o 
   3   8   1     1304.79     1248.38     43.58 o 
   4   8   1     2223.10     2276.28     70.93 o 
   5   8   1       25.93        4.59     13.94 o 
   6   8   1      377.21      372.31     31.06 o 
   7   8   1      267.60      292.91     30.97 o 
   8   8   1        1.21      -28.45     18.97 o 
  -9   9   1        7.58        4.05     10.69 o 
  -8   9   1      535.36      553.87     33.61 o 
  -7   9   1        0.74      -12.33      8.22 o 
  -6   9   1      108.88      119.45     11.74 o 
  -5   9   1      680.45      715.44     22.36 o 
  -4   9   1       33.46       19.59     10.76 o 
  -3   9   1      602.13      629.39     30.26 o 
  -2   9   1      228.82      228.94     18.62 o 
  -1   9   1        0.22        1.85      4.11 o 
   0   9   1     1289.94     1291.79     44.47 o 
   1   9   1      132.90      108.25     12.26 o 
   2   9   1      223.17      196.98     11.07 o 
   3   9   1      355.35      322.73     23.20 o 
   4   9   1       10.55       13.76     13.59 o 
   5   9   1      191.90      208.30     23.47 o 
   6   9   1      281.58      281.08     30.08 o 
   7   9   1      120.23      126.96     25.14 o 
  -8  10   1       11.76       -9.70     16.06 o 
  -7  10   1        1.91      -13.83      9.22 o 
  -6  10   1       33.19       11.33      9.64 o 
  -5  10   1        4.11       -7.94     12.26 o 
  -4  10   1      166.57      165.77     18.70 o 
  -3  10   1      116.53      122.10     16.94 o 
  -2  10   1        5.50        3.62     10.23 o 
  -1  10   1      938.47      858.25     35.64 o 
   0  10   1       53.17       38.91     11.56 o 
   1  10   1       58.91       38.55     10.50 o 
   2  10   1      725.65      675.77     21.00 o 
   3  10   1        6.26       -6.26     12.70 o 
   4  10   1      551.51      542.93     31.06 o 
   5  10   1      775.45      795.79     39.61 o 
   6  10   1        4.10      -13.85     18.09 o 
  -8  11   1       63.64       19.06     17.47 o 
  -7  11   1      104.23       79.93     19.67 o 
  -6  11   1       21.03        8.56     15.17 o 
  -5  11   1       61.76       66.43     17.20 o 
  -4  11   1      544.62      491.50     30.00 o 
  -3  11   1       20.15       15.17     13.15 o 
  -2  11   1      148.37      173.63     19.76 o 
  -1  11   1        6.62       -8.12     11.73 o 
   0  11   1        0.44      -14.56      9.70 o 
   1  11   1      228.06      178.39     18.35 o 
   2  11   1       55.51       69.26     16.06 o 
   3  11   1      166.70      145.57     19.59 o 
   4  11   1       39.42       56.11     18.09 o 
   5  11   1       12.54       -8.91     17.20 o 
   6  11   1       68.25       60.96     21.97 o 
  -7  12   1        3.25        3.00     16.67 o 
  -6  12   1       33.88       39.79     17.64 o 
  -5  12   1        9.55       -7.06     14.47 o 
  -4  12   1        2.25        5.12     14.73 o 
  -3  12   1       14.23        8.12     13.59 o 
  -2  12   1      109.99      119.02     18.79 o 
  -1  12   1        9.98       -4.23     11.91 o 
   0  12   1      145.95      159.42     19.14 o 
   1  12   1      177.16      167.29     13.71 o 
   2  12   1       17.14       -3.97     14.73 o 
   3  12   1      469.73      431.15     29.91 o 
   4  12   1       50.63       80.55     20.03 o 
   5  12   1       21.50       23.38     19.06 o 
  -6  13   1       79.61       83.46     21.00 o 
  -5  13   1       77.34       83.02     21.00 o 
  -4  13   1       68.34       69.96     19.23 o 
  -3  13   1      123.50      119.72     20.64 o 
  -2  13   1      104.50       81.61     17.91 o 
  -1  13   1        4.17       -5.12     13.32 o 
   0  13   1      173.88      134.63     18.26 o 
   2  13   1        3.66       15.97     16.76 o 
   3  13   1       38.64       -2.73     17.20 o 
  -4  14   1       43.95       24.26     17.82 o 
  -3  14   1       14.15       23.20     17.73 o 
  -2  14   1      177.16      165.42     23.03 o 
  -1  14   1        2.18      -10.06     15.26 o 
   0  14   1       10.54       -6.62     12.79 o 
   0 -15   2       10.10        1.68     15.70 o 
   1 -15   2        5.87      -16.59     15.53 o 
   2 -15   2       10.72       -9.26     16.32 o 
  -4 -14   2       28.09       20.38     11.82 o 
  -3 -14   2       10.06        6.00     10.59 o 
  -2 -14   2      145.88      122.19     15.09 o 
   0 -14   2       56.70       68.02     17.82 o 
   1 -14   2      256.97      284.35     26.47 o 
   2 -14   2       66.77       48.88     18.35 o 
   3 -14   2      245.69      305.70     28.85 o 
   4 -14   2       78.01      104.99     22.14 o 
  -5 -13   2       49.78       34.67     13.06 o 
  -4 -13   2      168.13      130.66     16.94 o 
  -3 -13   2     1091.98      971.27     37.14 o 
  -2 -13   2       91.51       93.08     13.41 o 
  -1 -13   2      119.01      117.45     11.73 o 
   0 -13   2      191.28      210.15     22.32 o 
   1 -13   2        0.96        8.12     13.23 o 
   2 -13   2      115.27      140.10     21.53 o 
   3 -13   2       26.93       20.38     15.79 o 
   4 -13   2        4.41        0.71     15.09 o 
   5 -13   2       35.13       80.81     20.82 o 
   6 -13   2        8.71        7.06     17.38 o 
  -5 -12   2       19.87       22.32     12.70 o 
  -4 -12   2       16.14       20.03     10.85 o 
  -3 -12   2       26.17        7.06      9.53 o 
  -2 -12   2       27.70       31.76     10.23 o 
  -1 -12   2       17.68       17.05      6.82 o 
   0 -12   2       22.83       21.17     12.88 o 
   1 -12   2     1514.00     1553.55     56.64 o 
   2 -12   2      678.40      820.05     39.44 o 
   3 -12   2       33.52       39.44     15.88 o 
   4 -12   2      419.30      467.94     31.06 o 
   5 -12   2       64.53       90.17     19.41 o 
   6 -12   2        0.57       -1.59     16.41 o 
   7 -12   2       51.51       65.99     20.29 o 
  -7 -11   2      112.45      107.90     21.88 o 
  -6 -11   2       15.48      -14.73     14.82 o 
  -5 -11   2      397.94      453.30     30.00 o 
  -4 -11   2      574.25      588.85     19.91 o 
  -3 -11   2      818.40      795.43     31.41 o 
  -2 -11   2     1672.99     1624.82     36.31 o 
  -1 -11   2       11.09        4.45      5.89 o 
   0 -11   2      409.40      451.22     22.28 o 
   1 -11   2      751.46      774.26     35.29 o 
   2 -11   2      244.63      263.35     21.79 o 
   3 -11   2       98.63       87.70     16.32 o 
   4 -11   2        1.55       12.44     12.53 o 
   5 -11   2       19.12        0.53     13.76 o 
   6 -11   2        4.29       -6.26     13.41 o 
   7 -11   2        0.21      -10.68     13.76 o 
  -8 -10   2       47.29       81.17     21.97 o 
  -7 -10   2        2.79      -22.63     15.09 o 
  -6 -10   2      763.49      683.92     36.35 o 
  -5 -10   2       85.23      107.02     17.47 o 
  -4 -10   2       79.37       68.55     13.06 o 
  -3 -10   2        4.72        4.09      6.97 o 
  -2 -10   2        0.99       -6.05      4.03 o 
  -1 -10   2      228.85      204.06     25.72 o 
   0 -10   2     1636.50     1793.94     51.48 o 
   1 -10   2      102.85      113.62     13.45 o 
   2 -10   2      834.89      818.81     35.55 o 
   3 -10   2      392.29      433.09     26.11 o 
   4 -10   2       51.21       27.88     12.79 o 
   5 -10   2      199.72      191.45     20.64 o 
   6 -10   2      178.87      174.86     21.35 o 
   7 -10   2        1.81        1.85     13.94 o 
   8 -10   2      125.64      139.66     22.06 o 
  -8  -9   2       36.69       40.76     18.70 o 
  -7  -9   2      123.88       91.58     20.29 o 
  -6  -9   2      107.16       93.52     17.73 o 
  -5  -9   2       49.11       40.58     13.59 o 
  -4  -9   2      720.70      714.09     30.26 o 
  -3  -9   2      292.13      278.88     17.47 o 
  -2  -9   2      154.41      140.20      7.42 o 
  -1  -9   2     2639.30     2689.12     42.62 o 
   0  -9   2      285.00      318.52     18.22 o 
   1  -9   2      563.53      586.84     38.73 o 
   2  -9   2      576.16      562.21     15.41 o 
   3  -9   2      242.45      258.41     19.23 o 
   4  -9   2      108.45      107.46     14.65 o 
   5  -9   2       30.23       26.64     12.62 o 
   6  -9   2       70.76       61.14     16.06 o 
   7  -9   2      345.00      301.55     24.61 o 
   8  -9   2       94.65       75.52     18.09 o 
  -9  -8   2      229.47      261.15     29.56 o 
  -8  -8   2      463.69      453.21     33.44 o 
  -7  -8   2      280.05      249.59     25.85 o 
  -6  -8   2       30.13        8.82     12.88 o 
  -5  -8   2     1531.82     1621.04     53.55 o 
  -4  -8   2       15.38       11.56      8.47 o 
  -3  -8   2        3.82        0.05      9.04 o 
  -2  -8   2        1.94       -4.80      3.29 o 
  -1  -8   2       40.59       36.38      4.17 o 
   0  -8   2      131.89      130.77     10.45 o 
   1  -8   2      597.89      625.80     16.10 o 
   2  -8   2        6.66        1.88      3.21 o 
   3  -8   2     1137.93     1098.74     72.12 o 
   4  -8   2      553.94      555.55     27.61 o 
   5  -8   2       31.96       20.64     11.82 o 
   6  -8   2     1031.52      975.76     40.67 o 
   7  -8   2      349.37      342.84     24.70 o 
   8  -8   2       21.45      -10.94     12.97 o 
  -9  -7   2       17.12      -13.67     18.44 o 
  -8  -7   2        2.65      -24.48     16.32 o 
  -7  -7   2       14.59       28.94     14.65 o 
  -6  -7   2        4.15        0.62     11.38 o 
  -5  -7   2       47.91       46.32     10.85 o 
  -4  -7   2        9.72       16.23      8.38 o 
  -3  -7   2     1544.41     1491.89     31.00 o 
  -2  -7   2      300.42      309.61      8.63 o 
  -1  -7   2      430.16      437.13     10.10 o 
   0  -7   2     2622.22     2803.22     52.40 o 
   1  -7   2       36.16       49.49      4.54 o 
   2  -7   2      583.35      560.74     14.05 o 
   3  -7   2      569.48      528.66     16.05 o 
   4  -7   2      571.04      533.77     22.41 o 
   5  -7   2      399.64      360.66     22.41 o 
   6  -7   2      508.92      522.64     18.53 o 
   7  -7   2       77.14       83.41      9.71 o 
   8  -7   2        0.13      -12.44     11.82 o 
 -10  -6   2      292.33      307.64     31.76 o 
  -9  -6   2      262.58      258.50     28.23 o 
  -8  -6   2       13.85        1.59     15.35 o 
  -7  -6   2      922.75      984.15     40.94 o 
  -6  -6   2      118.56      133.04     15.79 o 
  -5  -6   2        9.86       17.82      8.56 o 
  -4  -6   2     1658.43     1580.99     48.52 o 
  -3  -6   2      266.23      262.08      9.05 o 
  -2  -6   2      106.53      104.36      6.10 o 
  -1  -6   2      119.29      126.12      5.11 o 
   0  -6   2      254.18      261.25     19.63 o 
   1  -6   2     1271.29     1324.07     48.30 o 
   2  -6   2     2021.55     1861.65     28.75 o 
   3  -6   2      904.83      864.04     41.11 o 
   4  -6   2     2427.52     2374.04     46.98 o 
   5  -6   2     1236.74     1201.56     27.86 o 
   6  -6   2        7.10       -2.86      6.16 o 
   7  -6   2      169.38      158.31     11.91 o 
   8  -6   2      258.09      263.88     24.26 o 
   9  -6   2      126.76      148.31     18.97 o 
 -10  -5   2      465.06      488.68     35.64 o 
  -9  -5   2       19.51        7.68     16.67 o 
  -8  -5   2       74.60       82.31     17.64 o 
  -7  -5   2       66.65       55.32     15.44 o 
  -6  -5   2        0.98      -10.76      8.03 o 
  -5  -5   2      183.13      203.00     16.50 o 
  -4  -5   2      654.35      634.16     24.97 o 
  -3  -5   2     4758.09     5118.00     91.43 o 
  -2  -5   2     2410.36     2421.06     45.07 o 
  -1  -5   2      121.64      142.79      4.80 o 
   0  -5   2       52.39       66.69      4.24 o 
   1  -5   2     5292.75     5088.70    112.57 o 
   2  -5   2      693.85      650.25     11.70 o 
   3  -5   2      617.35      553.97     14.20 o 
   4  -5   2      227.42      205.76      9.23 o 
   5  -5   2      681.40      648.12     18.03 o 
   6  -5   2      238.51      237.53     14.95 o 
   7  -5   2      107.83      113.12     10.63 o 
   8  -5   2       78.72       76.23     16.06 o 
   9  -5   2       56.44       62.55     16.50 o 
 -10  -4   2       40.20       27.61     20.20 o 
  -9  -4   2       76.71       86.20     18.44 o 
  -8  -4   2      470.37      456.56     28.94 o 
  -7  -4   2      145.80      143.19     17.64 o 
  -6  -4   2     3309.71     3376.36     93.96 o 
  -5  -4   2     1424.67     1400.65     44.38 o 
  -4  -4   2       28.37       85.93      9.18 o 
  -3  -4   2     5723.68     6125.70    154.30 o 
  -2  -4   2      184.85      165.69      5.77 o 
  -1  -4   2       33.85       32.87      3.09 o 
   0  -4   2      203.79      195.65      6.88 o 
   1  -4   2      818.68      719.20     49.67 o 
   2  -4   2       34.60       39.56      6.31 o 
   3  -4   2      530.40      479.42     12.84 o 
   4  -4   2     2080.82     2120.56     84.83 o 
   5  -4   2      382.87      356.57     12.94 o 
   6  -4   2      118.54      119.28      9.19 o 
   7  -4   2       38.67       19.45      8.03 o 
   8  -4   2      505.61      521.41     28.14 o 
   9  -4   2      543.47      559.70     31.58 o 
  10  -4   2      169.68      188.45     24.09 o 
 -10  -3   2       28.09       22.32     17.38 o 
  -9  -3   2      361.28      354.57     27.70 o 
  -8  -3   2      277.26      270.76     22.67 o 
  -7  -3   2      201.33      215.36     20.03 o 
  -6  -3   2       16.74       11.29      8.91 o 
  -5  -3   2       19.09       15.70      6.71 o 
  -4  -3   2     2448.22     2604.30     70.58 o 
  -3  -3   2     1232.98     1276.35     36.97 o 
  -2  -3   2     2756.78     2885.78     51.81 o 
  -1  -3   2     5885.12     6296.10    134.81 o 
   0  -3   2     2104.79     2156.50     38.44 o 
   1  -3   2     1905.55     1777.30     32.47 o 
   2  -3   2     8355.89     7766.91    136.17 o 
   3  -3   2      104.21      116.48      6.21 o 
   4  -3   2       12.56       11.74      3.84 o 
   5  -3   2       20.82       13.67      4.84 o 
   6  -3   2      209.83      199.64     10.93 o 
   7  -3   2      796.67      776.24     27.00 o 
   8  -3   2      194.32      214.12     21.09 o 
   9  -3   2        0.95       -8.47     14.47 o 
  10  -3   2       20.38       28.85     18.26 o 
 -11  -2   2       43.95       31.14     21.17 o 
 -10  -2   2      433.70      382.37     29.03 o 
  -9  -2   2       50.88       47.55     15.62 o 
  -8  -2   2      541.21      570.90     29.91 o 
  -7  -2   2     2607.34     2622.74     76.84 o 
  -6  -2   2      160.49      161.89     15.00 o 
  -5  -2   2     4516.39     4869.47    126.43 o 
  -4  -2   2     8131.03     9335.41    232.30 o 
  -3  -2   2     3612.12     4461.87    113.10 o 
  -2  -2   2     1457.72     1605.02     29.56 o 
  -1  -2   2      175.81      179.04      8.78 o 
   0  -2   2     1390.91     1168.10     43.10 o 
   1  -2   2        7.78        5.12      3.18 o 
   2  -2   2      221.79      184.20      9.48 o 
   3  -2   2      470.96      418.04     13.45 o 
   4  -2   2      704.13      820.46     19.43 o 
   5  -2   2       79.09       80.52      6.66 o 
   6  -2   2      705.00      738.73     20.41 o 
   7  -2   2      312.80      295.46     22.06 o 
   8  -2   2      316.02      305.79     24.17 o 
   9  -2   2      311.14      328.20     25.50 o 
  10  -2   2      143.57      118.13     21.88 o 
 -11  -1   2       23.07       16.23     19.06 o 
 -10  -1   2        3.76       -1.24     15.26 o 
  -9  -1   2        2.96       -1.32     12.44 o 
  -8  -1   2     2344.27     2380.92     72.61 o 
  -7  -1   2        1.58      -12.04      8.03 o 
  -6  -1   2      669.08      751.41     28.76 o 
  -5  -1   2      110.98      123.51     11.91 o 
  -4  -1   2      149.70      160.83     11.29 o 
  -3  -1   2     1185.81     1253.50     35.38 o 
  -2  -1   2      252.23      251.63      5.06 o 
  -1  -1   2     8358.00     8491.01    209.53 o 
   0  -1   2     4915.13     5086.86    127.22 o 
   1  -1   2      463.19      512.23     16.85 o 
   2  -1   2       14.19       13.55      2.52 o 
   3  -1   2    11686.23    11509.59    270.19 o 
   4  -1   2      987.08     1156.70     25.16 o 
   5  -1   2      555.32      556.60     15.91 o 
   6  -1   2      582.77      559.33     16.98 o 
   7  -1   2      145.26      130.13     16.23 o 
   8  -1   2      328.98      341.52     25.59 o 
   9  -1   2        0.07      -19.32     14.82 o 
  10  -1   2       44.36       31.41     18.79 o 
 -11   0   2        0.35       -6.71     17.56 o 
 -10   0   2       29.50        5.47     15.97 o 
  -9   0   2      596.22      614.93     32.47 o 
  -8   0   2      694.50      707.91     32.73 o 
  -7   0   2      115.48       98.55     12.88 o 
  -6   0   2     2099.46     2113.25     61.23 o 
  -5   0   2       11.29       10.17      3.17 o 
  -4   0   2     3747.22     4180.54     75.10 o 
  -3   0   2    19788.20    22346.97    385.03 o 
  -2   0   2      585.75      638.81     25.98 o 
  -1   0   2     2767.01     2706.20     68.46 o 
   0   0   2      954.85      833.72     23.47 o 
   1   0   2      199.45      185.68      6.26 o 
   2   0   2        0.31       -3.28      2.18 o 
   3   0   2      105.26       93.81      5.94 o 
   4   0   2       36.50       24.87      4.45 o 
   5   0   2        6.07        5.42      3.96 o 
   6   0   2       59.05       75.87     12.35 o 
   7   0   2      872.86      915.77     37.94 o 
   8   0   2      302.18      303.32     25.67 o 
   9   0   2        2.68      -20.29     15.79 o 
  10   0   2      232.68      221.36     26.82 o 
 -11   1   2        5.64       -2.56     17.73 o 
 -10   1   2       20.98       30.08     16.06 o 
  -9   1   2      610.48      650.22     32.03 o 
  -8   1   2       82.15       77.37     13.67 o 
  -7   1   2      228.25      245.71     18.35 o 
  -6   1   2       36.29       42.14      5.91 o 
  -5   1   2      515.95      534.26     20.20 o 
  -4   1   2      801.15      879.30     19.23 o 
  -3   1   2        6.31        7.40      2.30 o 
  -2   1   2     2509.22     2558.99     59.60 o 
  -1   1   2     3092.73     2802.41    108.66 o 
   0   1   2      302.42      257.88      9.62 o 
   1   1   2    12612.76    13363.04    315.62 o 
   2   1   2       87.62       74.59      4.77 o 
   3   1   2      180.01      242.18      8.84 o 
   4   1   2    10659.89    10905.17    234.77 o 
   5   1   2      215.93      237.30     12.26 o 
   6   1   2      363.04      356.69     22.14 o 
   7   1   2      220.96      197.18     21.53 o 
   8   1   2        1.52        2.38     14.56 o 
   9   1   2      362.84      271.82     28.94 o 
  10   1   2       33.55       42.35     21.26 o 
 -11   2   2       32.00       46.67     18.97 o 
 -10   2   2      113.72      147.42     21.00 o 
  -9   2   2       17.33       20.73     13.94 o 
  -8   2   2      689.72      755.20     32.64 o 
  -7   2   2      627.36      680.24     19.81 o 
  -6   2   2        2.50       -2.93      4.62 o 
  -5   2   2     3116.25     3301.54     69.87 o 
  -4   2   2     2455.33     2712.76     56.24 o 
  -3   2   2    13416.53    14498.74    326.61 o 
  -2   2   2    89458.35    86800.70   1491.98 o 
  -1   2   2    11916.27    11388.13    280.03 o 
   0   2   2      220.07      186.48      7.54 o 
   1   2   2     3523.90     3502.43     89.28 o 
   2   2   2      934.49      947.55     20.59 o 
   3   2   2       22.04       22.80      6.62 o 
   4   2   2        6.08        1.59      3.89 o 
   5   2   2      362.29      352.09     12.91 o 
   6   2   2       35.54       37.32     12.53 o 
   7   2   2      265.48      248.44     22.85 o 
   8   2   2      502.35      513.20     33.00 o 
   9   2   2      229.78      228.50     27.26 o 
 -11   3   2       73.32      108.60     21.88 o 
 -10   3   2      229.72      279.76     25.85 o 
  -9   3   2      109.71      135.16     17.91 o 
  -8   3   2       26.25       34.76     12.26 o 
  -7   3   2       70.67       85.11     12.40 o 
  -6   3   2     1225.61     1414.46     31.38 o 
  -5   3   2      217.61      218.85     10.81 o 
  -4   3   2       91.17      117.23     10.81 o 
  -3   3   2     3041.22     3001.23     55.66 o 
  -2   3   2      534.81      473.29     12.03 o 
  -1   3   2      895.43      823.84     25.94 o 
   0   3   2     5236.40     4686.85    118.66 o 
   1   3   2      218.77      201.15      9.88 o 
   2   3   2     5695.34     6056.33    109.35 o 
   3   3   2      345.44      332.80     11.17 o 
   4   3   2      299.32      362.26     12.53 o 
   5   3   2     6205.62     6634.50    174.33 o 
   6   3   2      706.99      706.86     34.67 o 
   7   3   2        6.92       11.47     13.67 o 
   8   3   2      361.25      377.43     29.73 o 
   9   3   2       30.98       24.53     20.91 o 
 -11   4   2        1.23        0.71     17.73 o 
 -10   4   2       30.07       46.67     17.12 o 
  -9   4   2      203.57      263.97     23.20 o 
  -8   4   2       28.89       48.52     12.97 o 
  -7   4   2      233.68      235.72     12.50 o 
  -6   4   2     1203.73     1226.89     28.62 o 
  -5   4   2      349.28      333.04     12.19 o 
  -4   4   2     4016.46     3961.40     73.58 o 
  -3   4   2     4614.54     4682.94    157.22 o 
  -2   4   2     1853.54     1760.29     53.42 o 
  -1   4   2     7026.59     6832.82    172.66 o 
   0   4   2      921.05     1024.38     31.23 o 
   1   4   2      437.74      422.95     16.32 o 
   2   4   2     2644.98     2800.65     53.40 o 
   3   4   2     1014.00     1123.12     25.35 o 
   4   4   2        0.06        3.44      7.71 o 
   5   4   2       12.26       13.67     11.12 o 
   6   4   2       44.56       47.91     14.38 o 
   7   4   2      239.56      260.88     28.06 o 
   8   4   2      206.64      172.30     24.97 o 
   9   4   2      180.02      208.03     29.20 o 
 -10   5   2       18.87       24.35     17.82 o 
  -9   5   2       52.35       41.99     15.53 o 
  -8   5   2      135.37      147.55     22.89 o 
  -7   5   2      477.62      501.48     18.97 o 
  -6   5   2       91.43       91.26      8.25 o 
  -5   5   2      372.57      367.09     13.29 o 
  -4   5   2        3.74       -2.98      3.93 o 
  -3   5   2      144.63      131.39      7.84 o 
  -2   5   2     2073.93     1761.49     51.61 o 
  -1   5   2       48.24       41.47      6.62 o 
   0   5   2      320.03      323.17     15.17 o 
   1   5   2     2388.48     2521.11     68.29 o 
   2   5   2       77.83       95.69      8.47 o 
   3   5   2     2300.37     2373.04     47.39 o 
   4   5   2     1454.86     1557.69     51.79 o 
   5   5   2     1655.23     1802.08     60.70 o 
   6   5   2      557.35      599.13     33.61 o 
   7   5   2      151.99      132.78     22.41 o 
   8   5   2       92.98      104.55     23.47 o 
   9   5   2      217.79      253.47     32.20 o 
 -10   6   2       22.45       21.09     17.20 o 
  -9   6   2       41.31       44.55     16.23 o 
  -8   6   2      463.57      475.66     27.39 o 
  -7   6   2       11.49       10.01      8.03 o 
  -6   6   2      216.56      192.17     11.64 o 
  -5   6   2      688.25      657.72     18.94 o 
  -4   6   2      308.15      305.54     12.06 o 
  -3   6   2      237.17      217.78     10.02 o 
  -2   6   2      180.83      179.71     13.06 o 
  -1   6   2      501.74      465.12     20.47 o 
   0   6   2     5502.56     5354.88    138.60 o 
   1   6   2      250.33      314.87     15.53 o 
   2   6   2       14.24        3.82      9.26 o 
   3   6   2      422.54      445.02     14.58 o 
   4   6   2      731.48      717.44     31.94 o 
   5   6   2       63.16       84.52     16.32 o 
   6   6   2        0.46       -0.18     15.00 o 
   7   6   2        1.76      -20.47     16.67 o 
   8   6   2      175.14      183.68     28.23 o 
 -10   7   2        9.65       -2.38     15.53 o 
  -9   7   2        0.99        4.60      9.85 o 
  -8   7   2      180.03      168.40     13.38 o 
  -7   7   2      605.42      591.30     50.20 o 
  -6   7   2        7.62       -9.95      6.63 o 
  -5   7   2       27.12       20.39      6.54 o 
  -4   7   2       98.65      106.98      8.67 o 
  -3   7   2        1.76        0.79      7.06 o 
  -2   7   2       19.44       10.76      6.79 o 
  -1   7   2      980.51      943.12     33.97 o 
   0   7   2        0.91       -2.38      5.73 o 
   1   7   2        8.53        7.68      6.18 o 
   2   7   2      636.56      611.83     17.87 o 
   3   7   2      238.52      227.72     11.14 o 
   4   7   2     2054.08     2169.18     68.90 o 
   5   7   2      641.10      715.85     35.55 o 
   6   7   2        6.24       10.15     16.76 o 
   7   7   2      779.26      866.90     45.44 o 
   8   7   2      197.16      230.62     30.26 o 
  -9   8   2       20.03       -9.69     16.85 o 
  -8   8   2       28.59       14.27      9.62 o 
  -7   8   2      113.97       97.05     11.78 o 
  -6   8   2        2.11      -10.53      7.02 o 
  -5   8   2       11.88       10.92      7.05 o 
  -4   8   2      356.19      357.05     22.67 o 
  -3   8   2      379.46      403.45     22.94 o 
  -2   8   2     1141.59     1097.96     40.14 o 
  -1   8   2      904.77      852.25     33.17 o 
   0   8   2      680.46      631.60     26.38 o 
   1   8   2      396.75      368.07     19.41 o 
   2   8   2       16.75        8.57     11.91 o 
   3   8   2       81.47       76.23     15.62 o 
   4   8   2      179.67      168.60     20.64 o 
   5   8   2      219.70      220.74     23.91 o 
   6   8   2        0.93      -21.44     18.00 o 
   7   8   2        1.23      -24.26     19.59 o 
  -9   9   2      121.65      115.80     25.19 o 
  -8   9   2       20.53        7.26     10.19 o 
  -7   9   2       49.00       49.79     20.82 o 
  -6   9   2      367.37      345.39     16.67 o 
  -5   9   2      128.52      128.39     12.40 o 
  -4   9   2      177.14      157.57     17.82 o 
  -3   9   2      186.41      196.56     18.17 o 
  -2   9   2       47.92       44.20     11.73 o 
  -1   9   2       81.11      105.52     13.85 o 
   0   9   2      181.81      167.54     15.97 o 
   1   9   2       13.08        3.71      8.29 o 
   2   9   2        9.90        9.48     10.63 o 
   3   9   2      824.15      787.32     35.73 o 
   4   9   2      479.86      483.29     29.73 o 
   5   9   2      737.16      655.51     36.70 o 
   6   9   2      503.47      482.94     36.26 o 
   7   9   2       14.36      -17.20     19.67 o 
  -8  10   2       43.32       16.05     12.35 o 
  -7  10   2       13.36       -7.50      9.99 o 
  -6  10   2        2.04       -5.59     14.91 o 
  -5  10   2      134.26      126.69     18.97 o 
  -4  10   2       55.78       56.29     14.20 o 
  -3  10   2      461.73      422.07     25.94 o 
  -2  10   2      645.95      626.57     30.70 o 
  -1  10   2      526.81      482.85     27.08 o 
   0  10   2       18.42        5.38     10.23 o 
   1  10   2      249.68      236.18     18.88 o 
   2  10   2      271.87      282.49     14.74 o 
   3  10   2       83.13       70.14     17.12 o 
   4  10   2      359.28      352.63     28.32 o 
   5  10   2       32.41       24.53     19.14 o 
   6  10   2      133.31      115.93     25.14 o 
  -8  11   2       34.33       39.35     19.14 o 
  -7  11   2      102.41       57.96     18.79 o 
  -6  11   2        0.82      -19.45     12.97 o 
  -5  11   2      251.17      243.85     23.56 o 
  -4  11   2       66.11       58.23     16.50 o 
  -3  11   2       22.22       27.26     13.15 o 
  -2  11   2       10.39       -8.91     11.65 o 
  -1  11   2       83.73       61.85     15.44 o 
   0  11   2        8.92        4.15     10.94 o 
   1  11   2        2.55       -9.97      9.88 o 
   2  11   2      166.67      183.60     21.44 o 
   3  11   2       35.58       17.12     16.67 o 
   4  11   2      185.30      176.01     24.26 o 
   5  11   2        7.90       -4.85     18.70 o 
  -7  12   2        1.95      -22.06     14.91 o 
  -6  12   2       60.04       39.70     17.56 o 
  -5  12   2       27.61       10.85     15.26 o 
  -4  12   2       54.94       71.11     18.44 o 
  -3  12   2       57.57       48.70     16.23 o 
  -2  12   2       80.75       65.29     17.20 o 
  -1  12   2       14.01       16.67     12.44 o 
   0  12   2      373.74      384.13     25.67 o 
   1  12   2        1.89      -10.94     11.03 o 
   2  12   2       25.96       36.79     17.73 o 
   3  12   2      446.52      343.99     28.32 o 
   4  12   2        7.08       -2.29     18.09 o 
  -6  13   2       80.05       60.52     19.32 o 
  -5  13   2       18.34       15.00     17.03 o 
  -4  13   2      221.35      240.77     25.32 o 
  -3  13   2        3.52       -9.09     14.65 o 
  -2  13   2      264.95      273.94     26.56 o 
  -1  13   2       85.69       65.90     15.79 o 
   0  13   2        6.19       -2.03     12.88 o 
   1  13   2       22.82       28.85     18.88 o 
   2  13   2        0.30       -0.53     17.47 o 
   3  13   2       12.53      -24.48     16.32 o 
  -4  14   2        1.25       -8.12     17.20 o 
  -3  14   2       80.66       42.44     20.64 o 
  -2  14   2        5.81       -8.20     16.06 o 
  -1  14   2       55.04       43.85     16.32 o 
   0  14   2       16.13       17.56     14.12 o 
   0 -15   3        4.02      -11.12     16.32 o 
   1 -15   3        0.97      -23.29     15.53 o 
   2 -15   3       79.82       72.26     20.64 o 
  -4 -14   3        0.41       -4.50      9.79 o 
  -3 -14   3      310.58      332.70     21.79 o 
  -2 -14   3       72.83       48.79     12.35 o 
   0 -14   3       91.41      112.40     19.76 o 
   1 -14   3       25.26       15.70     15.88 o 
   2 -14   3       46.44       55.23     18.62 o 
   3 -14   3      147.75      156.86     24.00 o 
   4 -14   3       20.51        7.59     17.47 o 
  -5 -13   3        2.46       -6.62     10.32 o 
  -4 -13   3      394.75      378.92     23.38 o 
  -3 -13   3      178.35      154.39     16.32 o 
  -2 -13   3       28.59       19.85      9.97 o 
  -1 -13   3      334.40      386.51     16.64 o 
   0 -13   3       63.87       65.29     16.32 o 
   1 -13   3        9.05        9.44     14.20 o 
   2 -13   3        4.99        2.29     14.73 o 
   3 -13   3       61.71       75.70     18.17 o 
   4 -13   3       32.75       32.55     17.20 o 
   5 -13   3       66.95       71.02     20.20 o 
  -6 -12   3       48.58       44.47     14.47 o 
  -5 -12   3       53.84       55.58     14.20 o 
  -4 -12   3       69.42       62.29     12.88 o 
  -3 -12   3        1.30       -7.15      8.38 o 
  -2 -12   3      513.97      502.00     23.91 o 
  -1 -12   3        1.98       -9.22      6.15 o 
   0 -12   3      315.91      368.72     15.34 o 
   1 -12   3      640.85      674.48     34.14 o 
   2 -12   3      169.17      203.36     21.09 o 
   3 -12   3      367.11      404.95     28.23 o 
   4 -12   3      153.60      175.48     22.50 o 
   5 -12   3        1.64      -12.88     12.79 o 
   6 -12   3       93.11      101.37     21.00 o 
  -7 -11   3       15.60        7.06     14.12 o 
  -6 -11   3      236.04      243.85     20.73 o 
  -5 -11   3      846.80      775.14     33.26 o 
  -4 -11   3        1.22       -1.94      8.56 o 
  -3 -11   3      733.04      686.21     28.50 o 
  -2 -11   3      198.13      194.60     11.66 o 
  -1 -11   3       90.35      104.54     11.29 o 
   0 -11   3      559.56      626.29     19.22 o 
   1 -11   3        7.28        3.18      9.93 o 
   2 -11   3        1.60       -3.62     10.76 o 
   3 -11   3        0.08      -10.85     10.94 o 
   4 -11   3       55.43       38.64     13.94 o 
   5 -11   3        2.78       -6.62     13.15 o 
   6 -11   3       59.30       54.70     17.56 o 
   7 -11   3       75.84       68.64     19.76 o 
  -8 -10   3       35.47       16.59     19.06 o 
  -7 -10   3        2.00       -3.53     15.79 o 
  -6 -10   3       13.66       21.26     14.65 o 
  -5 -10   3       17.56       21.21      8.03 o 
  -4 -10   3       64.18       63.08     11.47 o 
  -3 -10   3       62.90       67.40     10.85 o 
  -2 -10   3      329.99      317.97     13.03 o 
  -1 -10   3     4316.91     4625.90     85.79 o 
   0 -10   3      618.78      665.81     20.20 o 
   1 -10   3      129.62      134.79      8.67 o 
   2 -10   3     1300.73     1301.49     47.55 o 
   3 -10   3      143.90      140.54     17.56 o 
   4 -10   3      164.64      170.19     19.06 o 
   5 -10   3      164.99      172.92     19.85 o 
   6 -10   3        0.56       -3.26     12.70 o 
   7 -10   3      104.67       87.87     19.32 o 
   8 -10   3       61.46       17.64     17.38 o 
  -8  -9   3       67.56       71.81     20.03 o 
  -7  -9   3     1662.72     1632.95     58.67 o 
  -6  -9   3       55.07       27.97     13.76 o 
  -5  -9   3      264.32      284.08     21.70 o 
  -4  -9   3     1577.56     1576.78     35.12 o 
  -3  -9   3      144.25      119.44     11.87 o 
  -2  -9   3      788.65      813.07     21.09 o 
  -1  -9   3     1835.97     1887.27     62.68 o 
   0  -9   3       45.08       37.96      5.58 o 
   1  -9   3      613.74      622.80     16.77 o 
   2  -9   3       16.24       13.56      7.32 o 
   3  -9   3        0.87        1.68      9.18 o 
   4  -9   3        3.23       -3.00      9.88 o 
   5  -9   3      256.39      253.82     21.62 o 
   6  -9   3      554.72      520.35     30.61 o 
   7  -9   3       35.05       25.32     14.65 o 
   8  -9   3        2.16      -20.47     13.85 o 
  -9  -8   3        0.58       -2.47     17.91 o 
  -8  -8   3      222.60      220.56     24.88 o 
  -7  -8   3        1.12       -8.38     13.15 o 
  -6  -8   3       29.03       19.85     12.53 o 
  -5  -8   3       94.03      111.96     14.03 o 
  -4  -8   3        0.26       -2.21      7.32 o 
  -3  -8   3      135.41      120.55      6.78 o 
  -2  -8   3      114.93      108.81      6.11 o 
  -1  -8   3       32.27       41.68      4.03 o 
   0  -8   3     3480.44     3665.02    114.65 o 
   1  -8   3      268.84      256.99      9.42 o 
   2  -8   3       40.13       46.54      5.00 o 
   3  -8   3     1536.41     1512.49     32.26 o 
   4  -8   3      120.89      130.75     15.79 o 
   5  -8   3      815.62      787.05     35.29 o 
   6  -8   3      657.49      653.22     32.91 o 
   7  -8   3        5.23       -0.18     13.15 o 
   8  -8   3       14.68        7.50     14.91 o 
  -9  -7   3       87.32      105.34     21.62 o 
  -8  -7   3      272.44      261.06     26.82 o 
  -7  -7   3       15.45       25.41     13.67 o 
  -6  -7   3     2294.79     2301.96     70.23 o 
  -5  -7   3       27.72       28.50      9.53 o 
  -4  -7   3      127.90      145.04     14.20 o 
  -3  -7   3     3065.53     3200.80     48.71 o 
  -2  -7   3      215.68      204.38      6.79 o 
  -1  -7   3     1018.24     1106.69     19.17 o 
   0  -7   3      785.61      794.53     18.61 o 
   1  -7   3       61.33       57.23      5.56 o 
   2  -7   3      684.81      672.47     32.91 o 
   3  -7   3      460.36      448.53     22.76 o 
   4  -7   3        7.21       -9.09      7.94 o 
   5  -7   3      267.68      276.32     20.64 o 
   6  -7   3        3.00        1.06     10.85 o 
   7  -7   3        2.84       16.94     12.35 o 
   8  -7   3       37.10       18.79     14.38 o 
 -10  -6   3      453.48      393.75     33.17 o 
  -9  -6   3      529.17      549.29     33.88 o 
  -8  -6   3       93.60       88.49     17.64 o 
  -7  -6   3      253.23      215.36     22.59 o 
  -6  -6   3       38.06       28.76     10.76 o 
  -5  -6   3       22.76       33.88      8.91 o 
  -4  -6   3       30.01       38.11      8.03 o 
  -3  -6   3       37.50       35.73      3.37 o 
  -2  -6   3      278.76      278.21      7.37 o 
  -1  -6   3      155.03      156.71      5.29 o 
   0  -6   3     1869.30     1971.06     37.56 o 
   1  -6   3     6863.48     6515.26    297.63 o 
   2  -6   3     2333.28     2285.47     43.44 o 
   3  -6   3        2.83        4.57      3.41 o 
   4  -6   3     3576.62     3465.46     96.96 o 
   5  -6   3     1999.59     1987.96     41.63 o 
   6  -6   3      481.01      503.26     17.16 o 
   7  -6   3      543.13      588.28     29.91 o 
   8  -6   3        7.05      -10.68     11.91 o 
 -10  -5   3      169.68      155.54     24.88 o 
  -9  -5   3        9.98      -10.85     14.73 o 
  -8  -5   3       21.00       41.91     14.29 o 
  -7  -5   3      448.31      427.45     26.03 o 
  -6  -5   3      116.69      122.99     13.67 o 
  -5  -5   3     2585.14     2501.52     70.67 o 
  -4  -5   3      236.18      191.54     13.85 o 
  -3  -5   3     1313.16     1721.00     27.21 o 
  -2  -5   3     6904.60     7395.06    104.68 o 
  -1  -5   3     1184.04     1212.45     24.39 o 
   0  -5   3      171.25      137.51     10.06 o 
   1  -5   3     6218.49     6187.03    107.44 o 
   2  -5   3      656.87      642.96     15.41 o 
   3  -5   3     1029.94      886.07     29.64 o 
   4  -5   3      937.10      924.26     22.18 o 
   5  -5   3      188.65      153.47     10.18 o 
   6  -5   3      322.54      339.30     14.75 o 
   7  -5   3       39.36       29.32      8.63 o 
   8  -5   3       41.90       39.88     15.00 o 
   9  -5   3       87.00       87.78     18.88 o 
 -10  -4   3      105.19      102.61     21.79 o 
  -9  -4   3      268.11      233.62     24.17 o 
  -8  -4   3      582.66      581.40     30.61 o 
  -7  -4   3       10.74        2.56      9.53 o 
  -6  -4   3      131.81      141.60     13.94 o 
  -5  -4   3      372.99      335.43     18.53 o 
  -4  -4   3     2191.61     2311.40     63.43 o 
  -3  -4   3      110.88      122.44     10.68 o 
  -2  -4   3      140.92      149.98      4.66 o 
  -1  -4   3      262.71      270.52     10.19 o 
   0  -4   3     2195.89     2039.30     37.43 o 
   1  -4   3        9.51        9.76      2.44 o 
   2  -4   3     1627.97     1505.07     44.33 o 
   3  -4   3     3531.39     3153.68     87.96 o 
   4  -4   3        9.79       12.81      4.42 o 
   5  -4   3     2740.36     2794.89     55.26 o 
   6  -4   3      583.69      615.41     19.24 o 
   7  -4   3      103.59      101.73     10.57 o 
   9  -4   3       16.54       -2.38     15.17 o 
 -11  -3   3       20.85       12.88     19.41 o 
 -10  -3   3       29.04       14.65     15.97 o 
  -9  -3   3      201.90      196.30     22.67 o 
  -8  -3   3       47.08       55.76     14.20 o 
  -7  -3   3       64.68       64.14     11.91 o 
  -6  -3   3     1012.63     1016.17     35.64 o 
  -5  -3   3      577.25      611.49     23.64 o 
  -4  -3   3     3668.97     3657.09     95.28 o 
  -3  -3   3      162.04      221.61      7.57 o 
  -2  -3   3       74.26       96.53      4.10 o 
  -1  -3   3     9833.84    10934.40    323.96 o 
   0  -3   3     7541.27     7300.95    124.81 o 
   1  -3   3     3592.38     3577.64     69.92 o 
   2  -3   3     5005.67     4403.31    171.86 o 
   3  -3   3      375.95      312.34     10.41 o 
   4  -3   3      111.49       92.32      7.27 o 
   5  -3   3      303.39      326.25     12.69 o 
   6  -3   3        2.16       -8.55      5.70 o 
   7  -3   3      585.03      546.90     19.40 o 
   8  -3   3        0.54       -3.26     11.65 o 
   9  -3   3      103.44       83.55     18.97 o 
 -11  -2   3      179.77      179.10     25.32 o 
 -10  -2   3      199.15      214.39     23.47 o 
  -9  -2   3      214.52      207.95     22.41 o 
  -8  -2   3     1644.57     1627.92     53.99 o 
  -7  -2   3     1695.02     1660.83     52.58 o 
  -6  -2   3      411.48      358.81     19.67 o 
  -5  -2   3     2918.08     3284.60     87.78 o 
  -4  -2   3        2.27       -6.62      4.41 o 
  -3  -2   3     3621.57     4001.15     70.14 o 
  -2  -2   3      275.02      249.63      5.58 o 
  -1  -2   3      523.10      525.36     27.83 o 
   0  -2   3      136.73      120.56      6.26 o 
   1  -2   3     1070.19      785.99     24.88 o 
   2  -2   3     2319.22     2227.27    107.59 o 
   3  -2   3        4.18       13.30      3.51 o 
   4  -2   3     2207.60     2108.55     42.11 o 
   5  -2   3      137.40      137.40      9.39 o 
   6  -2   3      874.42      858.40     23.16 o 
   7  -2   3      820.08      758.11     33.44 o 
   8  -2   3       29.88       44.20     15.09 o 
   9  -2   3      391.65      363.84     27.97 o 
 -11  -1   3       11.20       23.64     18.26 o 
 -10  -1   3      196.72      192.86     22.41 o 
  -9  -1   3     1791.90     1762.91     59.46 o 
  -8  -1   3      442.01      419.42     26.11 o 
  -7  -1   3      478.36      444.92     23.29 o 
  -6  -1   3       67.70       84.08     10.32 o 
  -5  -1   3      282.34      272.35     15.00 o 
  -4  -1   3       19.41       11.82      4.85 o 
  -3  -1   3     4069.84     4378.06     62.41 o 
  -2  -1   3     1239.27     1277.42     19.34 o 
  -1  -1   3     2719.56     2740.78     76.27 o 
   0  -1   3     1123.47     1081.38     36.17 o 
   1  -1   3      133.48      123.77      5.52 o 
   2  -1   3     2411.31     2278.77     43.22 o 
   3  -1   3        5.60       23.42      4.02 o 
   4  -1   3       19.92       23.57      4.51 o 
   5  -1   3       97.25      102.78      8.18 o 
   6  -1   3      509.75      468.83     26.51 o 
   7  -1   3       18.91       21.35     13.23 o 
   8  -1   3      303.85      297.76     24.88 o 
   9  -1   3        1.24       -8.29     15.88 o 
 -11   0   3      136.21      138.69     22.76 o 
 -10   0   3      647.32      658.16     34.23 o 
  -9   0   3      738.52      798.34     36.26 o 
  -8   0   3       19.50        8.38     11.38 o 
  -7   0   3     1261.37     1331.84     44.11 o 
  -6   0   3     1037.79     1115.41     24.52 o 
  -5   0   3       26.07       57.08      7.59 o 
  -4   0   3      962.55     1021.57     16.84 o 
  -3   0   3        1.27        0.91      1.45 o 
  -2   0   3    18018.50    18407.63    265.58 o 
  -1   0   3        5.19        9.20      3.50 o 
   0   0   3       68.59       64.85      6.26 o 
   1   0   3      196.40      184.97      6.99 o 
   2   0   3     1576.61     1426.82     37.05 o 
   3   0   3     1694.21     1941.38     38.68 o 
   4   0   3      714.08      746.89     19.11 o 
   5   0   3     4081.66     4061.86     83.15 o 
   6   0   3      293.85      274.38     20.73 o 
   7   0   3      432.64      386.69     25.41 o 
   8   0   3      194.44      212.18     23.56 o 
   9   0   3       60.41       65.11     20.12 o 
 -11   1   3      202.44      226.91     25.76 o 
 -10   1   3      578.40      606.81     32.82 o 
  -9   1   3       11.43       14.03     13.50 o 
  -8   1   3      331.30      310.64     22.85 o 
  -7   1   3      327.16      349.72     21.09 o 
  -6   1   3      687.50      737.72     18.70 o 
  -5   1   3       12.35       15.35      7.54 o 
  -4   1   3      346.06      354.19      7.61 o 
  -3   1   3     3142.40     3217.01     60.43 o 
  -2   1   3     9098.76     9010.78    235.56 o 
  -1   1   3     5894.64     5957.73    254.88 o 
   0   1   3      763.30      777.52     23.64 o 
   1   1   3     2426.57     2290.84     61.32 o 
   2   1   3      863.99      776.80     26.11 o 
   3   1   3     1082.04     1052.65     23.94 o 
   4   1   3      166.25      160.20     14.25 o 
   5   1   3      108.67      104.13      8.29 o 
   6   1   3       82.14      106.93     16.41 o 
   7   1   3       46.67       64.23     15.97 o 
   8   1   3       87.62       93.43     19.67 o 
   9   1   3      402.54      398.42     32.38 o 
 -11   2   3      145.06      160.04     22.67 o 
 -10   2   3       16.22       22.85     15.26 o 
  -9   2   3      741.52      770.82     35.03 o 
  -8   2   3      294.94      298.99     21.35 o 
  -7   2   3      198.30      185.76     10.73 o 
  -6   2   3      638.13      680.20     18.33 o 
  -5   2   3      639.99      654.43     12.53 o 
  -4   2   3       17.11       25.15      4.76 o 
  -3   2   3    21256.38    22386.64    386.25 o 
  -2   2   3      216.09      220.64     16.37 o 
  -1   2   3      663.22      569.35     14.13 o 
   0   2   3      368.88      336.77     10.11 o 
   1   2   3      808.43      833.19     26.11 o 
   2   2   3      175.88      177.11     23.78 o 
   3   2   3     1650.46     1647.32     34.78 o 
   4   2   3        3.82       -1.26      4.13 o 
   5   2   3       57.08       59.21      7.37 o 
   6   2   3      736.43      770.73     35.29 o 
   7   2   3      571.74      602.57     33.97 o 
   8   2   3      214.93      254.97     26.91 o 
   9   2   3      135.89      185.89     26.11 o 
 -11   3   3       13.80       25.23     18.00 o 
 -10   3   3       30.62       28.94     15.88 o 
  -9   3   3       87.29      109.31     17.03 o 
  -8   3   3       94.21       93.34     14.56 o 
  -7   3   3      260.01      272.43     12.76 o 
  -6   3   3      100.48      110.09      8.27 o 
  -5   3   3      364.09      378.85     12.69 o 
  -4   3   3     1153.51     1248.63     26.81 o 
  -3   3   3       99.45      109.16      9.22 o 
  -2   3   3       72.41       53.31      6.48 o 
  -1   3   3     2332.67     2140.95     58.32 o 
   0   3   3     1919.21     1889.60     52.14 o 
   1   3   3     5556.49     6018.37    112.82 o 
   2   3   3     4606.94     4924.59    114.12 o 
   3   3   3      696.38      769.53     20.07 o 
   4   3   3     2824.11     2973.46     58.78 o 
   5   3   3       25.12       17.29     11.65 o 
   6   3   3       29.90       24.00     13.23 o 
   7   3   3       24.02       -7.85     17.20 o 
   8   3   3        0.22      -24.88     17.82 o 
   9   3   3      160.85      176.45     27.97 o 
 -11   4   3       29.39       37.23     19.76 o 
 -10   4   3       13.56        5.12     15.62 o 
  -9   4   3        3.77       -2.56     13.59 o 
  -8   4   3      680.55      686.76     45.35 o 
  -7   4   3      925.87      947.49     28.94 o 
  -6   4   3        7.73        8.60     13.28 o 
  -5   4   3     1406.99     1465.80     31.97 o 
  -4   4   3     5380.09     5370.67     97.89 o 
  -3   4   3     1407.91     1398.82     29.64 o 
  -2   4   3     1389.40     1241.98     42.92 o 
  -1   4   3       46.11       54.96      6.71 o 
   0   4   3       11.48        9.79      4.68 o 
   1   4   3      191.25      150.60     11.12 o 
   2   4   3      465.29      539.40     12.93 o 
   3   4   3      140.86      150.32     14.20 o 
   4   4   3      295.72      300.66     11.00 o 
   5   4   3      728.70      742.06     35.38 o 
   6   4   3       49.63       51.79     16.67 o 
   7   4   3      690.54      764.64     40.85 o 
   8   4   3      415.81      456.83     35.55 o 
 -10   5   3        5.54        8.12     16.15 o 
  -9   5   3      197.36      192.07     22.14 o 
  -8   5   3       96.29      107.92     14.91 o 
  -7   5   3        6.71       -0.73      6.95 o 
  -6   5   3        2.84       -6.55      5.47 o 
  -5   5   3       29.30       30.50      5.91 o 
  -4   5   3      161.57      157.13      9.45 o 
  -3   5   3      213.75      183.29     14.56 o 
  -2   5   3       22.36       37.85      7.32 o 
  -1   5   3      455.42      410.60     18.44 o 
   0   5   3     8274.90     7927.52    200.36 o 
   1   5   3     2269.86     2377.21     66.08 o 
   2   5   3     1114.19     1269.86     32.38 o 
   3   5   3     1161.64     1269.94     29.49 o 
   4   5   3       26.47       29.11     12.00 o 
   5   5   3       72.42       94.93     17.03 o 
   6   5   3      290.81      361.46     29.73 o 
   7   5   3       57.11       45.61     20.03 o 
   8   5   3       51.11       56.55     24.61 o 
 -10   6   3        0.32      -11.73     15.09 o 
  -9   6   3       99.01      103.40     17.20 o 
  -8   6   3        6.79      -12.92     13.19 o 
  -7   6   3      897.67      910.65     25.58 o 
  -6   6   3     1005.62      944.57     25.16 o 
  -5   6   3        1.37       -1.93      5.22 o 
  -4   6   3      431.52      414.78     15.13 o 
  -3   6   3     1426.02     1306.43     43.49 o 
  -2   6   3      307.14      321.58     18.00 o 
  -1   6   3     5107.66     4700.08    124.22 o 
   0   6   3      165.72      188.54     13.59 o 
   1   6   3      359.74      370.81     17.73 o 
   2   6   3      362.52      385.64     14.05 o 
   3   6   3        9.91       12.72      5.56 o 
   4   6   3       56.98       49.05     14.20 o 
   5   6   3       86.01      126.43     19.85 o 
   6   6   3       28.48       24.70     18.09 o 
   7   6   3       71.30       79.31     22.06 o 
   8   6   3       66.48       71.11     25.59 o 
 -10   7   3       51.57       56.38     18.53 o 
  -9   7   3       54.21       21.36     10.52 o 
  -8   7   3       10.11       -2.32      9.48 o 
  -7   7   3       27.70        4.80     15.13 o 
  -6   7   3        2.47      -11.01      8.65 o 
  -5   7   3      136.97      153.58     11.23 o 
  -4   7   3        0.61       -0.60      5.32 o 
  -3   7   3       66.39       85.67     12.18 o 
  -2   7   3      853.29      820.05     32.64 o 
  -1   7   3      251.43      209.80     15.79 o 
   0   7   3      389.46      378.57     19.59 o 
   1   7   3     1616.22     1614.07     49.67 o 
   2   7   3      140.69      151.74     10.90 o 
   3   7   3      251.81      243.51     12.58 o 
   4   7   3      216.10      186.07     21.53 o 
   5   7   3      242.47      228.94     25.14 o 
   6   7   3      475.81      520.17     34.58 o 
   7   7   3      139.24      159.77     27.88 o 
 -10   8   3       70.97       39.79     19.76 o 
  -9   8   3        1.48       -8.48      9.73 o 
  -8   8   3       38.94       30.21     11.91 o 
  -7   8   3      113.06       88.78     11.61 o 
  -6   8   3       75.11       74.02     10.19 o 
  -5   8   3      406.57      388.79     16.36 o 
  -4   8   3      156.93      146.36     16.32 o 
  -3   8   3      518.38      501.29     26.20 o 
  -2   8   3     2923.42     2535.49     76.40 o 
  -1   8   3      874.65      865.48     33.97 o 
   0   8   3      511.86      505.53     24.70 o 
   1   8   3      200.02      196.65     15.62 o 
   2   8   3       40.94       31.09     18.39 o 
   3   8   3      487.31      502.17     29.11 o 
   4   8   3        2.35       -2.65     13.50 o 
   5   8   3      165.63      177.60     23.20 o 
   6   8   3      137.11      146.98     26.11 o 
   7   8   3        0.51        2.29     21.35 o 
  -9   9   3       68.64       30.76     11.72 o 
  -8   9   3       20.91        0.88     30.13 o 
  -7   9   3        0.73      -12.58      8.39 o 
  -6   9   3        2.80       -8.72      8.20 o 
  -5   9   3      185.26      167.27     18.97 o 
  -4   9   3       40.59       26.56     12.09 o 
  -3   9   3        1.11        2.38     10.32 o 
  -2   9   3        2.80        1.41     10.41 o 
  -1   9   3      679.94      676.59     30.79 o 
   0   9   3      327.89      315.58     21.00 o 
   1   9   3        3.92        5.12      8.56 o 
   2   9   3      924.05      862.67     25.17 o 
   3   9   3      481.08      421.36     27.44 o 
   4   9   3      506.57      437.68     29.29 o 
   5   9   3      777.99      738.97     39.61 o 
   6   9   3        9.29      -16.23     19.14 o 
  -8  10   3        0.26      -15.07     10.04 o 
  -7  10   3       22.49       39.74     31.72 o 
  -6  10   3       81.46       66.17     17.38 o 
  -5  10   3        4.97        3.18     12.26 o 
  -4  10   3      560.21      545.58     30.79 o 
  -3  10   3       99.13      100.22     16.59 o 
  -2  10   3      382.70      374.87     25.59 o 
  -1  10   3      579.25      531.02     28.06 o 
   0  10   3       27.90       13.06     10.59 o 
   1  10   3      538.22      507.03     26.47 o 
   2  10   3      216.63      228.33     23.20 o 
   3  10   3        6.10       -4.94     15.44 o 
   4  10   3       29.20       13.50     17.73 o 
   5  10   3       27.32       17.64     19.94 o 
  -8  11   3       92.71       89.52     25.89 o 
  -7  11   3       19.65       -0.18     15.62 o 
  -6  11   3       21.10      -13.23     13.41 o 
  -5  11   3       68.06       67.58     17.73 o 
  -4  11   3        5.77       -3.18     13.50 o 
  -3  11   3       38.99       35.03     15.00 o 
  -2  11   3        4.36      -10.68     11.29 o 
  -1  11   3       45.82       30.00     13.06 o 
   0  11   3      272.84      282.85     22.59 o 
   1  11   3      198.66      214.21     19.85 o 
   2  11   3        0.73      -23.16     15.44 o 
   3  11   3      895.66      771.44     38.82 o 
   4  11   3      246.84      239.88     27.35 o 
  -7  12   3        2.80      -22.50     15.00 o 
  -6  12   3       82.62       92.64     20.47 o 
  -5  12   3       51.79       47.73     18.44 o 
  -4  12   3       36.78       29.91     17.03 o 
  -3  12   3      407.93      395.25     29.82 o 
  -2  12   3        4.65      -14.03     12.44 o 
  -1  12   3       47.91       54.08     15.00 o 
   0  12   3      233.92      211.56     22.32 o 
   1  12   3        0.72      -19.23     16.41 o 
   2  12   3      288.12      273.94     26.82 o 
   3  12   3       13.88      -26.20     17.47 o 
  -5  13   3        3.60      -23.82     16.67 o 
  -4  13   3       28.10       24.26     18.35 o 
  -3  13   3       60.03       53.64     16.76 o 
  -2  13   3       19.57      -11.47     12.26 o 
  -1  13   3        3.28       -3.18     13.85 o 
   0  13   3        8.44        8.65     14.12 o 
   1  13   3      131.20      123.87     23.38 o 
   2  13   3       54.92       46.41     21.35 o 
  -3  14   3        2.14       -7.59     13.85 o 
  -2  14   3       80.21       55.14     17.91 o 
  -1  14   3        9.92      -13.76     13.94 o 
   0 -15   4        9.31        9.62     17.12 o 
   1 -15   4       49.65       66.34     19.76 o 
   2 -15   4       12.54      -11.47     17.82 o 
  -4 -14   4       87.36       98.99     16.06 o 
  -3 -14   4      523.43      488.85     25.76 o 
  -2 -14   4       28.38       17.56     11.38 o 
   0 -14   4      190.51      224.62     24.35 o 
   1 -14   4       12.46       -1.15     15.79 o 
   2 -14   4       10.04      -13.76     14.91 o 
   3 -14   4       39.18       39.08     18.26 o 
   4 -14   4        6.18       22.50     18.09 o 
  -5 -13   4        0.59       -0.53     10.76 o 
  -4 -13   4      107.02      132.60     16.59 o 
  -3 -13   4       23.79       16.06     11.03 o 
  -2 -13   4        9.44       14.20      9.79 o 
  -1 -13   4       52.79       54.32      9.26 o 
   0 -13   4        5.16       -2.12     13.15 o 
   1 -13   4        5.21        9.18     14.12 o 
   2 -13   4       53.71       81.25     18.70 o 
   3 -13   4        0.54       -2.56     14.12 o 
   4 -13   4       93.48      134.37     22.06 o 
   5 -13   4       17.45        9.00     17.20 o 
  -7 -12   4       13.95        4.94     12.70 o 
  -6 -12   4        1.26      -10.76     10.23 o 
  -5 -12   4      539.78      480.56     26.29 o 
  -4 -12   4      215.99      215.89     17.47 o 
  -3 -12   4       37.74       53.38     11.12 o 
  -2 -12   4      423.20      426.13     22.06 o 
  -1 -12   4      600.61      696.81     21.44 o 
   0 -12   4      207.53      251.89     12.84 o 
   1 -12   4      334.78      449.33     28.41 o 
   2 -12   4       18.70       27.61     13.76 o 
   3 -12   4       53.12       55.93     15.70 o 
   4 -12   4      129.70      182.98     22.32 o 
   5 -12   4       38.39       44.82     17.73 o 
   6 -12   4        2.55      -20.64     14.29 o 
  -7 -11   4      168.58      132.69     19.23 o 
  -6 -11   4      463.86      413.60     25.14 o 
  -5 -11   4      189.73      170.71     16.94 o 
  -4 -11   4        1.01       -0.62      8.47 o 
  -3 -11   4      144.14      142.48     14.47 o 
  -2 -11   4       90.91      108.06     12.57 o 
  -1 -11   4       21.08       32.55      7.06 o 
   0 -11   4       44.98       49.70     11.20 o 
   1 -11   4        3.65        3.28      5.78 o 
   2 -11   4       14.75        9.97     12.00 o 
   3 -11   4      207.55      224.62     21.17 o 
   4 -11   4       25.83       34.05     14.73 o 
   5 -11   4      105.43      108.69     19.76 o 
   6 -11   4      105.64      114.87     21.17 o 
   7 -11   4        9.12        4.23     16.23 o 
  -8 -10   4       11.37        9.50     10.24 o 
  -7 -10   4        4.01       -2.38     11.38 o 
  -6 -10   4      129.38      144.42     16.76 o 
  -5 -10   4        1.09        0.62      8.20 o 
  -4 -10   4      613.38      564.20     25.50 o 
  -3 -10   4      229.85      223.38     15.53 o 
  -2 -10   4     1145.78     1200.79     28.64 o 
  -1 -10   4     4652.51     5074.28     93.46 o 
   0 -10   4      327.00      351.29     13.26 o 
   1 -10   4      154.07      164.46      9.12 o 
   2 -10   4      990.80      994.35     24.46 o 
   3 -10   4      126.67      156.69     18.35 o 
   4 -10   4       30.23       12.70     12.53 o 
   5 -10   4      123.03      138.78     19.67 o 
   6 -10   4       31.09       44.38     16.06 o 
   7 -10   4      122.89      110.02     21.09 o 
  -9  -9   4       23.84       11.85     11.15 o 
  -8  -9   4      317.41      290.15     18.26 o 
  -7  -9   4      421.67      445.74     19.92 o 
  -6  -9   4      434.55      441.89     29.25 o 
  -5  -9   4     1531.66     1515.19     41.91 o 
  -4  -9   4      535.62      504.12     23.38 o 
  -3  -9   4        4.30       -8.47      5.65 o 
  -2  -9   4     1275.03     1316.55     29.64 o 
  -1  -9   4      336.02      335.30     17.29 o 
   0  -9   4      150.33      172.19     10.28 o 
   1  -9   4      189.93      190.51      8.87 o 
   2  -9   4       20.49       11.72      4.88 o 
   3  -9   4        5.64        9.26      9.79 o 
   4  -9   4       63.54       71.29     14.03 o 
   5  -9   4       23.77       27.35     13.50 o 
   6  -9   4      168.95      187.21     20.73 o 
   7  -9   4        0.97      -13.59     13.76 o 
   8  -9   4       22.49        5.21     16.76 o 
  -9  -8   4      104.26      129.25     21.35 o 
  -8  -8   4      303.93      251.00     26.91 o 
  -7  -8   4      235.00      224.44     23.82 o 
  -6  -8   4       22.81       20.88      8.73 o 
  -5  -8   4      170.71      170.66     11.42 o 
  -4  -8   4        0.68       -6.14      8.56 o 
  -3  -8   4     1125.28     1145.05     28.17 o 
  -2  -8   4     5035.79     5395.49     96.95 o 
  -1  -8   4      455.64      488.09     14.31 o 
   0  -8   4     1335.68     1324.95     28.46 o 
   1  -8   4       43.52       47.41      5.18 o 
   2  -8   4      146.70      135.29      7.55 o 
   3  -8   4     1041.17     1021.11     39.35 o 
   4  -8   4      180.00      158.72     17.82 o 
   5  -8   4       10.44       23.20     11.82 o 
   6  -8   4      256.80      250.12     22.06 o 
   7  -8   4      220.39      227.44     22.14 o 
   8  -8   4       25.40       17.29     16.06 o 
 -10  -7   4       93.52       93.96     22.67 o 
  -9  -7   4      435.58      392.51     30.08 o 
  -8  -7   4        1.80       -9.70     13.06 o 
  -7  -7   4      108.18      162.33     18.17 o 
  -6  -7   4     1368.00     1308.52     31.68 o 
  -5  -7   4      548.36      551.23     17.34 o 
  -4  -7   4     2778.16     3042.91     58.10 o 
  -3  -7   4      607.54      600.66     12.89 o 
  -2  -7   4       18.73       15.76      3.63 o 
  -1  -7   4     1341.95     1374.10     28.73 o 
   0  -7   4      233.78      228.40     15.62 o 
   1  -7   4      163.58      144.16      7.11 o 
   2  -7   4      290.70      275.64     18.31 o 
   3  -7   4      179.13      163.74     15.26 o 
   4  -7   4       93.34      111.52     15.00 o 
   5  -7   4      722.46      712.94     32.47 o 
   6  -7   4      310.30      276.76     21.70 o 
   7  -7   4       66.28       58.76     14.91 o 
   8  -7   4       94.07      114.43     19.67 o 
 -10  -6   4      369.89      335.52     30.79 o 
  -9  -6   4        3.80      -15.88     14.73 o 
  -8  -6   4       12.34       15.79     12.88 o 
  -7  -6   4      412.62      406.98     25.41 o 
  -6  -6   4      216.61      190.30     17.82 o 
  -5  -6   4       49.06       55.82      7.08 o 
  -4  -6   4      298.38      310.74     11.58 o 
  -3  -6   4       87.23       88.33      4.95 o 
  -2  -6   4      434.40      503.84     10.48 o 
  -1  -6   4      458.39      465.52     12.54 o 
   0  -6   4      216.84      186.47      9.93 o 
   1  -6   4     4901.16     5240.57     92.77 o 
   2  -6   4       77.16       59.62      4.81 o 
   3  -6   4      153.15      156.33     13.85 o 
   4  -6   4     1944.30     1884.39     59.82 o 
   5  -6   4      274.84      261.41     20.12 o 
   6  -6   4      117.20      133.57     16.23 o 
   7  -6   4       24.43       11.20     12.62 o 
   8  -6   4      123.28      122.99     18.70 o 
 -10  -5   4        1.71       -3.26     16.32 o 
  -9  -5   4       26.30        9.97     14.82 o 
  -8  -5   4      277.32      254.97     23.03 o 
  -7  -5   4        5.49       -8.73      9.09 o 
  -6  -5   4      853.45      840.96     31.94 o 
  -5  -5   4     3235.92     3346.93     63.02 o 
  -4  -5   4       67.58      110.15      6.80 o 
  -3  -5   4      115.67       77.53      4.14 o 
  -2  -5   4       66.08      106.20      5.89 o 
  -1  -5   4      836.70      937.59     19.97 o 
   0  -5   4     2694.89     2617.06     48.08 o 
   1  -5   4      116.56      104.93      5.78 o 
   2  -5   4      435.23      389.95     18.97 o 
   3  -5   4       59.43       60.66      5.30 o 
   4  -5   4      763.83      760.52     19.75 o 
   5  -5   4      240.47      255.07     12.38 o 
   6  -5   4      123.30      137.10     11.54 o 
   7  -5   4       73.52       60.35     10.36 o 
 -11  -4   4      130.42      103.58     22.76 o 
 -10  -4   4       19.39      -16.59     14.91 o 
  -9  -4   4      283.15      260.44     23.73 o 
  -8  -4   4      223.82      213.50     21.53 o 
  -7  -4   4        4.15       -0.71      8.73 o 
  -6  -4   4      700.78      692.56     28.06 o 
  -5  -4   4        8.55        4.16      4.17 o 
  -4  -4   4      584.81      664.46     16.31 o 
  -3  -4   4       17.55       19.10      2.40 o 
  -2  -4   4       73.87       91.36      3.72 o 
  -1  -4   4      117.62      103.07      7.68 o 
   0  -4   4    10391.95    10675.78    181.98 o 
   1  -4   4     5980.27     6100.63    106.35 o 
   2  -4   4     5505.25     5293.15     95.10 o 
   3  -4   4      102.74      123.45      7.64 o 
   4  -4   4      363.31      340.70     12.31 o 
   5  -4   4     1724.43     1710.08     49.54 o 
   6  -4   4      500.73      504.94     17.93 o 
   7  -4   4      216.04      194.35     13.72 o 
   8  -4   4        0.36       -7.32     13.41 o 
   9  -4   4      105.65       88.67     19.23 o 
 -11  -3   4       57.92       54.88     20.03 o 
 -10  -3   4      228.85      214.12     23.47 o 
  -9  -3   4       73.99       64.49     15.44 o 
  -8  -3   4       45.78       34.23     12.00 o 
  -7  -3   4     1840.88     1823.87     56.20 o 
  -6  -3   4      995.04      955.30     33.26 o 
  -5  -3   4     4018.68     4291.68    142.39 o 
  -4  -3   4        8.36       25.76      3.99 o 
  -3  -3   4     4625.93     5471.17     78.05 o 
  -2  -3   4     1047.16     1010.19     16.28 o 
  -1  -3   4     4809.96     4825.67    153.29 o 
   0  -3   4       19.99       17.37      2.68 o 
   1  -3   4      726.35      604.69     22.14 o 
   2  -3   4      185.30      165.50     16.19 o 
   3  -3   4      867.63      802.37     44.95 o 
   4  -3   4       16.26       13.74      4.78 o 
   5  -3   4      687.57      650.83     19.03 o 
   6  -3   4        4.45       -7.11      7.30 o 
   7  -3   4      348.51      339.14     24.44 o 
   8  -3   4        1.87       -7.85     13.94 o 
   9  -3   4       70.92       79.05     17.73 o 
 -11  -2   4       82.28       72.43     19.85 o 
 -10  -2   4      199.34      202.83     22.50 o 
  -9  -2   4      197.67      206.71     22.23 o 
  -8  -2   4      796.44      786.96     33.88 o 
  -7  -2   4        9.38       -4.41      7.85 o 
  -6  -2   4       45.59       53.64      9.35 o 
  -5  -2   4      780.90      788.89     18.75 o 
  -4  -2   4      451.20      495.63     12.62 o 
  -3  -2   4      694.01      733.68     12.73 o 
  -2  -2   4      204.33      182.52      4.69 o 
  -1  -2   4     1030.34      983.28     19.75 o 
   0  -2   4     5394.78     5419.30     94.33 o 
   1  -2   4     2376.35     2122.28     40.24 o 
   2  -2   4     1635.80     1417.39     40.05 o 
   3  -2   4      258.83      177.61     11.43 o 
   4  -2   4       10.07       15.91      5.82 o 
   5  -2   4     1020.01     1059.01     25.89 o 
   6  -2   4     2917.38     2659.50     54.99 o 
   7  -2   4      335.43      303.40     23.38 o 
   8  -2   4      143.00      144.86     20.47 o 
   9  -2   4       13.00       -6.18     16.32 o 
 -11  -1   4       59.70       59.46     19.50 o 
 -10  -1   4       14.13        2.38     14.20 o 
  -9  -1   4      407.30      466.71     28.14 o 
  -8  -1   4        4.07      -11.47      9.53 o 
  -7  -1   4      301.26      308.17     19.06 o 
  -6  -1   4     5617.96     5979.53    105.75 o 
  -5  -1   4      200.30      212.24      9.56 o 
  -4  -1   4      623.44      616.02     11.38 o 
  -3  -1   4     2699.62     2722.70     39.84 o 
  -2  -1   4       68.62       96.40      4.21 o 
  -1  -1   4    11330.95    11082.34    188.11 o 
   0  -1   4     3916.34     3332.78     87.34 o 
   1  -1   4     2435.78     2392.30    105.08 o 
   2  -1   4      128.17       87.99      6.45 o 
   3  -1   4      350.96      309.23     11.19 o 
   4  -1   4       87.56       79.49      9.40 o 
   5  -1   4        5.17       16.71     10.15 o 
   6  -1   4      768.28      732.98     22.06 o 
   7  -1   4        0.31      -13.23     12.35 o 
   8  -1   4       51.10       20.29     15.79 o 
   9  -1   4       13.25        0.79     17.03 o 
 -11   0   4       16.71       19.94     17.82 o 
 -10   0   4      505.84      537.46     31.14 o 
  -9   0   4     1033.42     1051.55     42.26 o 
  -8   0   4      267.89      242.00     21.09 o 
  -7   0   4     1681.49     1800.69     37.12 o 
  -6   0   4      202.55      252.59      7.81 o 
  -5   0   4     1978.68     2311.99     35.30 o 
  -4   0   4       10.72        8.53      2.06 o 
  -3   0   4      359.24      389.82      6.97 o 
  -2   0   4     3271.13     3104.98     44.83 o 
  -1   0   4      763.40      714.27     22.94 o 
   0   0   4       23.20       26.03      5.21 o 
   1   0   4      848.70      772.15     18.12 o 
   2   0   4     1193.20     1340.98     28.60 o 
   3   0   4      620.42      653.97     23.29 o 
   4   0   4     4036.78     4009.06    121.00 o 
   5   0   4      141.88      156.57     10.26 o 
   6   0   4      795.58      794.82     34.67 o 
   7   0   4     1041.21     1017.05     42.17 o 
   8   0   4       97.05      114.60     20.29 o 
   9   0   4      165.67      141.69     23.47 o 
 -11   1   4       23.76       30.61     17.73 o 
 -10   1   4       86.38      132.25     19.14 o 
  -9   1   4      109.59      131.98     17.82 o 
  -8   1   4      469.32      497.76     26.20 o 
  -7   1   4      222.18      270.59     18.26 o 
  -6   1   4        3.97        2.09      3.06 o 
  -5   1   4     2413.11     2473.46     37.66 o 
  -4   1   4      533.69      553.27     10.45 o 
  -3   1   4     7077.03     7158.20    100.79 o 
  -2   1   4     1333.03     1200.11     22.67 o 
  -1   1   4     2129.43     2204.21     59.46 o 
   0   1   4      446.62      395.78     15.97 o 
   1   1   4     6198.13     6108.15    155.19 o 
   2   1   4     1785.54     1912.27     38.80 o 
   3   1   4      899.36      914.25     28.58 o 
   4   1   4      575.38      537.68     17.13 o 
   5   1   4       28.45       25.26      6.15 o 
   6   1   4       13.68        7.06     12.70 o 
   7   1   4       28.31       38.91     16.06 o 
   8   1   4      210.95      219.94     26.11 o 
   9   1   4        0.69        0.35     18.70 o 
 -10   2   4      140.44      115.04     19.23 o 
  -9   2   4      141.09      164.80     19.06 o 
  -8   2   4      724.74      741.35     32.03 o 
  -7   2   4      177.65      200.11     17.78 o 
  -6   2   4      796.49      865.07     21.68 o 
  -5   2   4      152.75      135.19      5.08 o 
  -4   2   4      458.79      517.24     13.93 o 
  -3   2   4      532.39      548.55     14.03 o 
  -2   2   4      240.01      228.49      9.53 o 
  -1   2   4      157.88      139.20      7.01 o 
   0   2   4      881.40      765.70     25.41 o 
   1   2   4      201.93      230.88     12.88 o 
   2   2   4     1129.05     1143.73     33.13 o 
   3   2   4      355.43      333.23     12.85 o 
   4   2   4      431.90      418.57     17.56 o 
   5   2   4     1651.00     1766.61     58.49 o 
   6   2   4       58.60       54.52     15.26 o 
   7   2   4       77.50      101.99     19.94 o 
   8   2   4     1161.00     1131.04     50.99 o 
 -11   3   4       31.97       30.17     18.79 o 
 -10   3   4        0.86       10.50     15.17 o 
  -9   3   4       13.66       10.15     13.94 o 
  -8   3   4       50.33       41.38     12.70 o 
  -7   3   4      690.92      722.51     21.02 o 
  -6   3   4      489.56      505.61     16.00 o 
  -5   3   4        1.12        3.92      4.38 o 
  -4   3   4     4486.86     4533.94     83.30 o 
  -3   3   4     2183.60     2019.91     72.83 o 
  -2   3   4       19.42       30.26      5.91 o 
  -1   3   4      961.96      812.73     27.17 o 
   0   3   4      616.90      629.22     16.81 o 
   1   3   4     1056.87      932.63     22.65 o 
   2   3   4     7805.10     8102.72    145.45 o 
   3   3   4        1.88        1.74      4.74 o 
   4   3   4      101.44       84.48      8.95 o 
   5   3   4      363.33      382.45     26.64 o 
   6   3   4       82.07       80.20     18.70 o 
   7   3   4        0.17      -23.38     16.41 o 
   8   3   4       48.09       11.47     20.64 o 
 -11   4   4       13.14        4.32     18.35 o 
 -10   4   4      209.44      193.39     22.85 o 
  -9   4   4       85.42       97.58     17.03 o 
  -8   4   4       52.00       53.03      9.60 o 
  -7   4   4      662.00      682.84     20.83 o 
  -6   4   4      542.45      569.25     17.73 o 
  -5   4   4     2522.46     2604.70     51.97 o 
  -4   4   4     4570.88     4697.68     87.22 o 
  -3   4   4     3796.36     3824.47     71.57 o 
  -2   4   4      310.59      319.20     15.97 o 
  -1   4   4     1476.39     1522.40     45.35 o 
   0   4   4       87.85       94.14      9.53 o 
   1   4   4     1893.70     1915.90     41.11 o 
   2   4   4       23.95       20.43      7.04 o 
   3   4   4      823.51      818.91     18.62 o 
   4   4   4        6.76       -1.52      3.92 o 
   5   4   4       79.76       79.58     16.32 o 
   6   4   4     1939.04     2167.86     73.84 o 
   7   4   4      223.11      255.23     28.58 o 
   8   4   4        4.18       -3.00     20.47 o 
 -11   5   4        2.88        3.44     18.70 o 
 -10   5   4        4.12       -6.18     15.79 o 
  -9   5   4        1.82       -5.29     12.53 o 
  -8   5   4        7.87        3.40      8.17 o 
  -7   5   4      172.03      173.06     12.50 o 
  -6   5   4      299.15      324.53     14.13 o 
  -5   5   4     1310.45     1327.77     30.93 o 
  -4   5   4       19.52       22.10      5.91 o 
  -3   5   4     2071.01     1966.09     59.02 o 
  -2   5   4     1179.21     1036.11     35.20 o 
  -1   5   4      215.55      182.54     13.67 o 
   0   5   4     2569.79     2612.60     73.23 o 
   1   5   4      139.66      146.72     11.91 o 
   2   5   4      260.76      244.11     20.73 o 
   3   5   4     2998.73     3188.07     69.04 o 
   4   5   4     1048.08     1120.36     44.38 o 
   5   5   4      150.08      181.74     21.70 o 
   6   5   4      227.22      234.41     28.06 o 
   7   5   4       20.53       -6.00     19.50 o 
   8   5   4       10.07      -32.69     21.79 o 
 -10   6   4       59.64       41.55     17.91 o 
  -9   6   4      121.87      108.78     18.79 o 
  -8   6   4      180.27      188.15     14.65 o 
  -7   6   4      189.95      202.15     19.72 o 
  -6   6   4      686.36      738.97     22.42 o 
  -5   6   4     1130.32     1159.70     29.01 o 
  -4   6   4      422.98      439.31     16.00 o 
  -3   6   4       61.61       64.32     11.03 o 
  -2   6   4       32.81       47.29      9.44 o 
  -1   6   4      628.83      668.21     27.35 o 
   0   6   4      455.06      425.51     20.47 o 
   1   6   4       77.18       95.37     11.03 o 
   2   6   4      947.52      935.28     24.58 o 
   3   6   4      126.84      136.63     11.95 o 
   4   6   4       11.67       -3.97     12.97 o 
   5   6   4      396.24      424.36     31.23 o 
   6   6   4       14.37       -1.94     18.53 o 
   7   6   4      645.62      690.27     43.32 o 
 -10   7   4       10.94       -5.03     17.03 o 
  -9   7   4        1.59      -15.68     10.45 o 
  -8   7   4        0.13      -12.63      8.42 o 
  -7   7   4        4.22       -8.02      8.01 o 
  -6   7   4       43.58       40.97      8.94 o 
  -5   7   4       72.76       76.19      9.44 o 
  -4   7   4      856.13      846.25     35.55 o 
  -3   7   4       13.34       10.32      9.26 o 
  -2   7   4      502.88      490.35     25.50 o 
  -1   7   4     1094.83     1102.54     39.61 o 
   0   7   4      141.17      120.96     13.76 o 
   1   7   4     1204.05     1293.46     43.49 o 
   2   7   4       69.14       88.39     23.86 o 
   3   7   4      406.02      373.61     16.08 o 
   4   7   4      472.32      474.03     30.35 o 
   5   7   4       80.05       84.52     20.38 o 
   6   7   4        7.49      -27.53     18.35 o 
   7   7   4        2.03      -23.11     21.53 o 
  -9   8   4        1.77       -9.98     13.98 o 
  -8   8   4      115.76      104.40     12.75 o 
  -7   8   4      115.62      142.00     13.15 o 
  -6   8   4      359.39      366.63     17.37 o 
  -5   8   4        5.81       -0.26     11.38 o 
  -4   8   4       73.11       79.76     13.76 o 
  -3   8   4      230.28      234.50     20.38 o 
  -2   8   4      270.72      259.73     20.56 o 
  -1   8   4      106.92      122.63     15.26 o 
   0   8   4       28.43       20.56      9.97 o 
   1   8   4       42.94       38.38     10.15 o 
   2   8   4      233.98      214.71     13.59 o 
   3   8   4      413.87      385.45     26.64 o 
   4   8   4        1.93      -10.94     14.38 o 
   5   8   4       47.48       80.81     20.73 o 
   6   8   4      197.03      198.59     28.94 o 
  -9   9   4        0.70      -10.43     16.59 o 
  -8   9   4       57.30       41.09     11.91 o 
  -7   9   4        0.62       -8.65      9.36 o 
  -6   9   4       91.78       90.09     12.97 o 
  -5   9   4       16.00       15.70     12.62 o 
  -4   9   4       75.30       53.11     14.38 o 
  -3   9   4      211.49      199.21     20.12 o 
  -2   9   4       29.54       23.29     12.00 o 
  -1   9   4      175.07      173.01     18.44 o 
   0   9   4      433.63      412.63     23.64 o 
   1   9   4      413.97      445.27     25.23 o 
   2   9   4      471.74      482.72     19.37 o 
   3   9   4       58.45       47.20     17.38 o 
   4   9   4       93.29       51.70     18.88 o 
   5   9   4      444.44      413.42     32.38 o 
  -8  10   4        1.89       10.89     11.07 o 
  -7  10   4       61.70       69.80     19.23 o 
  -6  10   4       81.78       83.28     18.44 o 
  -5  10   4      152.76      148.48     20.47 o 
  -4  10   4       29.37       12.18     15.00 o 
  -3  10   4       78.57       75.08     15.53 o 
  -2  10   4      185.41      176.18     19.76 o 
  -1  10   4        7.04       -1.68     11.38 o 
   0  10   4        4.81        2.21     10.50 o 
   1  10   4       37.53       36.97     13.32 o 
   2  10   4       32.15       26.73     17.20 o 
   3  10   4        4.56       -8.73     16.76 o 
   4  10   4      175.83      147.16     24.26 o 
   5  10   4       37.25       20.82     19.76 o 
  -7  11   4      134.77      129.69     22.67 o 
  -6  11   4       29.25       23.20     16.50 o 
  -5  11   4        0.09       -3.35     14.82 o 
  -4  11   4       42.62       22.14     14.20 o 
  -3  11   4        0.29       -3.53     12.70 o 
  -2  11   4       54.35       53.64     15.62 o 
  -1  11   4       42.67       52.14     14.65 o 
   0  11   4      268.13      267.14     23.03 o 
   1  11   4      306.39      317.87     24.09 o 
   2  11   4      400.55      382.81     29.56 o 
   3  11   4      361.08      284.79     28.06 o 
   4  11   4      111.62       94.05     23.03 o 
  -6  12   4       44.26       41.55     19.14 o 
  -5  12   4       40.25       19.76     18.70 o 
  -4  12   4      142.02      142.57     20.38 o 
  -3  12   4       16.41       17.64     15.09 o 
  -2  12   4       13.18        7.76     13.85 o 
  -1  12   4      195.56      222.24     23.73 o 
   0  12   4        8.03       -0.62     12.79 o 
   1  12   4       55.14       55.05     20.56 o 
   2  12   4      108.09      110.90     23.38 o 
  -5  13   4       13.85       -8.12     13.85 o 
  -4  13   4        8.91       13.23     15.53 o 
  -3  13   4       11.92        7.41     15.09 o 
  -2  13   4       22.76        2.82     14.73 o 
  -1  13   4       43.57       39.61     16.94 o 
   0  13   4       98.25       93.25     18.70 o 
  -2 -15   5       36.90       38.29     12.88 o 
   0 -15   5       45.27       43.05     19.06 o 
   1 -15   5      101.74      173.63     25.06 o 
   2 -15   5       42.43       39.08     19.41 o 
  -4 -14   5      536.95      510.20     27.35 o 
  -3 -14   5      320.41      313.90     21.62 o 
  -2 -14   5        1.70       -2.82      9.97 o 
  -1 -14   5      100.91      128.81     15.44 o 
   0 -14   5       95.51      110.37     20.12 o 
   1 -14   5       45.36       45.88     17.82 o 
   2 -14   5       29.65       44.47     18.97 o 
   3 -14   5       26.43       24.70     18.88 o 
   4 -14   5       24.82       24.17     18.44 o 
  -6 -13   5       37.76       25.06     12.79 o 
  -5 -13   5       19.32       28.32     12.26 o 
  -4 -13   5        0.40       -5.91      9.97 o 
  -3 -13   5       11.62        0.09      9.53 o 
  -2 -13   5        1.44       -5.82      8.38 o 
  -1 -13   5        8.22        8.30      7.60 o 
   0 -13   5      114.60      103.35     10.47 o 
   1 -13   5      188.24      237.94     24.00 o 
   2 -13   5      190.43      226.38     23.64 o 
   3 -13   5       18.00       38.82     16.41 o 
   4 -13   5       45.43       60.79     18.88 o 
   5 -13   5        6.90      -14.12     16.32 o 
  -7 -12   5       35.28       23.38     13.59 o 
  -6 -12   5      112.60      105.96     16.76 o 
  -5 -12   5      953.66      938.71     37.94 o 
  -4 -12   5       24.36        9.97      9.70 o 
  -3 -12   5        3.60        1.94      9.09 o 
  -2 -12   5      341.36      387.31     21.17 o 
  -1 -12   5       71.23       94.50     15.00 o 
   0 -12   5      367.61      431.18     16.16 o 
   1 -12   5       45.61       56.99     15.35 o 
   2 -12   5        6.80        5.56     12.88 o 
   3 -12   5       80.89      133.40     19.67 o 
   4 -12   5        4.17       -1.41     14.12 o 
   5 -12   5        8.32       -1.32     16.23 o 
   6 -12   5       19.87       12.44     17.29 o 
  -7 -11   5       30.36       15.62     12.18 o 
  -6 -11   5      584.94      548.40     28.50 o 
  -5 -11   5        2.61       -2.38      9.26 o 
  -4 -11   5        1.19        1.06      8.12 o 
  -3 -11   5       62.97       56.20     11.29 o 
  -2 -11   5      196.72      217.70     16.37 o 
  -1 -11   5       16.91       25.29      6.87 o 
   0 -11   5        2.67        0.36      5.56 o 
   1 -11   5       44.22       47.62      7.30 o 
   2 -11   5      739.87      878.45     39.35 o 
   3 -11   5       75.51       97.58     17.12 o 
   4 -11   5        7.99       14.20     13.85 o 
   5 -11   5      136.87      183.33     23.20 o 
   6 -11   5      108.39      109.13     21.88 o 
  -8 -10   5       12.48        3.71     12.79 o 
  -7 -10   5      266.02      247.21     20.82 o 
  -6 -10   5       56.06       36.61     11.65 o 
  -5 -10   5       37.64       46.05     10.85 o 
  -4 -10   5      817.17      901.92     33.88 o 
  -3 -10   5      200.23      177.51     14.29 o 
  -2 -10   5     2685.85     3070.56     60.08 o 
  -1 -10   5     1846.37     1950.12     45.88 o 
   0 -10   5       91.93      107.67      8.66 o 
   1 -10   5      393.73      408.86     14.08 o 
   2 -10   5        6.22       10.27      5.86 o 
   3 -10   5        8.96       -0.35     10.85 o 
   4 -10   5      216.34      214.56     21.09 o 
   5 -10   5       55.36       29.91     14.47 o 
   6 -10   5       15.04        5.29     14.65 o 
   7 -10   5       16.22       13.41     16.59 o 
  -9  -9   5       42.98       34.06     11.62 o 
  -8  -9   5      642.66      670.64     24.10 o 
  -7  -9   5      269.28      261.67     20.12 o 
  -6  -9   5       39.74       35.29     10.85 o 
  -5  -9   5      362.13      338.96     20.03 o 
  -4  -9   5        9.46        2.03      7.41 o 
  -3  -9   5       95.13      119.83     13.28 o 
  -2  -9   5       10.78       17.03      5.37 o 
  -1  -9   5       28.52       29.14      8.69 o 
   0  -9   5      102.34      108.11      7.54 o 
   1  -9   5        5.41        1.83      4.49 o 
   2  -9   5       29.54       31.62      5.99 o 
   3  -9   5     1339.58     1398.36     50.55 o 
   4  -9   5      391.07      403.19     25.85 o 
   5  -9   5      243.81      226.12     21.53 o 
   6  -9   5       56.94       69.61     16.67 o 
   7  -9   5        0.92       -4.41     15.09 o 
  -9  -8   5        3.05        7.53      9.98 o 
  -8  -8   5       65.12       47.19     10.38 o 
  -7  -8   5        0.74       -7.08      6.82 o 
  -6  -8   5      557.89      536.53     18.53 o 
  -5  -8   5       25.98       17.69      6.33 o 
  -4  -8   5       19.21       22.76      7.85 o 
  -3  -8   5    12704.46    13662.96    234.60 o 
  -2  -8   5      481.05      537.21     35.16 o 
  -1  -8   5     1557.86     1661.92     34.41 o 
   0  -8   5     2624.74     2689.26     51.65 o 
   1  -8   5        7.65        3.81      4.03 o 
   2  -8   5      432.15      421.36     28.14 o 
   3  -8   5       95.90       96.69     14.20 o 
   4  -8   5       12.77       16.32     11.38 o 
   5  -8   5      140.34      154.92     18.62 o 
   6  -8   5      127.81      133.13     18.88 o 
   7  -8   5        2.14        1.41     14.47 o 
   8  -8   5       24.15       26.91     16.94 o 
 -10  -7   5      112.19      109.55     19.63 o 
  -9  -7   5      662.68      602.25     22.93 o 
  -8  -7   5      196.41      167.05     12.81 o 
  -7  -7   5      736.62      695.14     22.28 o 
  -6  -7   5      459.07      446.58     16.39 o 
  -5  -7   5        1.69        0.93      5.16 o 
  -4  -7   5     1331.13     1439.76     53.02 o 
  -3  -7   5     1024.21     1093.97     24.39 o 
  -2  -7   5        0.21       -0.83      3.43 o 
  -1  -7   5        1.52        4.25      3.30 o 
   0  -7   5        1.68        0.91      3.23 o 
   1  -7   5      253.70      236.38      9.26 o 
   2  -7   5      215.33      201.26     12.66 o 
   3  -7   5       53.63       56.64     12.53 o 
   4  -7   5     4107.93     4153.53    117.25 o 
   5  -7   5       19.22       13.15     11.47 o 
   6  -7   5       62.76       60.96     14.91 o 
   7  -7   5       86.07       78.34     17.64 o 
   8  -7   5        3.20        6.97     15.35 o 
 -10  -6   5       19.15       19.23     10.03 o 
  -9  -6   5        0.24       -8.71      7.64 o 
  -8  -6   5       16.94       22.15      8.22 o 
  -7  -6   5      207.79      209.61     13.15 o 
  -6  -6   5        7.13        1.32      5.55 o 
  -5  -6   5      897.30      987.17     23.77 o 
  -4  -6   5      599.25      602.78     15.96 o 
  -3  -6   5      471.46      476.91     10.42 o 
  -2  -6   5    10269.30    11186.41    191.84 o 
  -1  -6   5      100.72      134.22      6.66 o 
   0  -6   5      754.54      842.40     19.29 o 
   1  -6   5     4117.26     3988.49     72.66 o 
   2  -6   5      343.51      279.41     16.59 o 
   3  -6   5      933.72      849.43     33.44 o 
   4  -6   5      100.02       94.58     13.59 o 
   5  -6   5        6.33       12.18     10.85 o 
   6  -6   5      126.26      106.93     17.12 o 
   7  -6   5      145.44      152.63     19.67 o 
 -10  -5   5      194.50      198.24     14.66 o 
  -9  -5   5       94.70       92.03     20.60 o 
  -8  -5   5      577.82      579.61     20.04 o 
  -7  -5   5      275.52      231.07     20.56 o 
  -6  -5   5      555.21      559.59     17.06 o 
  -5  -5   5     4209.80     4498.43     81.74 o 
  -4  -5   5      523.90      616.79     15.66 o 
  -3  -5   5      277.98      349.02      8.17 o 
  -2  -5   5        1.48        4.04      2.66 o 
  -1  -5   5        4.40       10.76      8.43 o 
   0  -5   5        2.17        0.80      2.58 o 
   1  -5   5        8.37       12.68      3.66 o 
   2  -5   5     1272.76     1183.46     31.41 o 
   3  -5   5     1606.38     1477.09     58.85 o 
   4  -5   5      242.91      258.41     18.35 o 
   5  -5   5      348.69      339.05     21.09 o 
   6  -5   5      152.09      153.95     17.38 o 
   7  -5   5       40.50       36.88     15.09 o 
 -11  -4   5        5.27       -6.26     16.85 o 
 -10  -4   5       14.22       10.32     12.18 o 
  -9  -4   5      151.56      150.02     17.64 o 
  -8  -4   5        8.05       -0.99      6.36 o 
  -7  -4   5        6.76       16.40      5.98 o 
  -6  -4   5      601.95      583.92     22.81 o 
  -5  -4   5       74.47       77.28      6.33 o 
  -4  -4   5      285.69      270.05      9.39 o 
  -3  -4   5      102.95       95.56      4.24 o 
  -2  -4   5      558.85      662.41     15.26 o 
  -1  -4   5    16299.48    16453.21    280.69 o 
   0  -4   5      938.65      920.39     51.13 o 
   1  -4   5     1131.24     1262.00     32.25 o 
   2  -4   5     8667.10     8230.36    359.25 o 
   3  -4   5     1196.92     1112.82     29.56 o 
   4  -4   5      143.82      144.52     10.01 o 
   5  -4   5      234.96      222.08     12.11 o 
   6  -4   5        0.47        1.45      7.04 o 
   7  -4   5       44.75       38.63     10.13 o 
 -11  -3   5        2.68       -1.50     15.88 o 
 -10  -3   5       77.76       86.37     17.47 o 
  -9  -3   5      381.96      376.87     16.40 o 
  -8  -3   5       54.91       41.28      7.84 o 
  -7  -3   5      269.25      275.89     25.14 o 
  -6  -3   5       88.27      102.58      9.62 o 
  -5  -3   5      392.59      372.47     11.78 o 
  -4  -3   5     3650.81     3992.27     71.15 o 
  -3  -3   5      114.37      126.02      4.67 o 
  -2  -3   5      103.91      140.91      4.35 o 
  -1  -3   5     2655.16     2703.76     49.51 o 
   0  -3   5      837.68      753.72     71.11 o 
   1  -3   5      125.02      127.27      6.23 o 
   2  -3   5        6.16        2.79      3.46 o 
   3  -3   5      957.55      872.38     27.57 o 
   4  -3   5      957.85      852.46     22.00 o 
   5  -3   5      199.46      171.84     11.41 o 
   6  -3   5     1403.77     1350.71     36.75 o 
   7  -3   5      430.68      449.68     27.26 o 
   8  -3   5       13.04      -22.32     14.91 o 
 -11  -2   5      103.65       94.31     19.85 o 
 -10  -2   5        6.41       -7.76     13.32 o 
  -9  -2   5       43.80       52.67      8.69 o 
  -8  -2   5        6.90        2.35      6.06 o 
  -7  -2   5       52.41       57.97     13.06 o 
  -6  -2   5      754.72      826.87     20.21 o 
  -5  -2   5     2039.34     2072.02     39.86 o 
  -4  -2   5      139.41      125.17      7.52 o 
  -3  -2   5      372.45      363.52      7.87 o 
  -2  -2   5     2307.79     2148.42     32.18 o 
  -1  -2   5      761.19      747.66     16.72 o 
   0  -2   5    11027.62    11528.93    287.26 o 
   1  -2   5     5167.09     4815.46     87.23 o 
   2  -2   5        4.25       -0.12      3.13 o 
   3  -2   5     3667.28     3343.23     73.67 o 
   4  -2   5      558.71      508.25     20.20 o 
   5  -2   5      283.36      243.75     27.39 o 
   6  -2   5      419.35      387.84     16.32 o 
   7  -2   5        6.93        2.65     12.53 o 
   8  -2   5        2.83       -9.44     15.17 o 
 -11  -1   5      125.90      122.01     20.82 o 
 -10  -1   5       84.83       76.23     17.03 o 
  -9  -1   5      163.40      176.10     18.88 o 
  -8  -1   5      188.35      200.53     19.41 o 
  -7  -1   5      786.12      854.68     26.86 o 
  -6  -1   5      954.34     1002.43     22.85 o 
  -5  -1   5       54.11       59.95      3.95 o 
  -4  -1   5     1260.59     1348.37     19.29 o 
  -3  -1   5     3222.79     3348.98     48.74 o 
  -2  -1   5     3010.02     2940.26     43.18 o 
  -1  -1   5     1588.38     1530.54     29.82 o 
   0  -1   5      431.21      399.92     17.56 o 
   1  -1   5      862.79      743.34     18.10 o 
   2  -1   5       44.14       45.86      5.31 o 
   3  -1   5       13.43        4.06      4.30 o 
   4  -1   5      360.17      322.71     25.36 o 
   5  -1   5     2354.25     2335.32     49.31 o 
   6  -1   5       49.05       48.59      8.77 o 
   7  -1   5        7.88       -9.44     13.15 o 
   8  -1   5      318.27      311.34     27.97 o 
 -11   0   5      125.75      126.25     20.91 o 
 -10   0   5      556.14      621.90     33.00 o 
  -9   0   5        4.96       -5.73     11.82 o 
  -8   0   5      103.28       94.58     13.59 o 
  -7   0   5      832.03      872.40     21.29 o 
  -6   0   5        1.00       -4.55      3.03 o 
  -5   0   5      817.44      862.47     15.63 o 
  -4   0   5     1589.59     1663.40     26.66 o 
  -3   0   5     1772.76     1693.96     23.42 o 
  -2   0   5      382.96      349.52      8.98 o 
  -1   0   5     1183.91     1165.89     35.73 o 
   0   0   5       49.72       55.58      7.41 o 
   1   0   5     2862.23     2542.81     49.30 o 
   2   0   5     1439.52     1418.79     40.05 o 
   3   0   5      309.51      335.49     12.79 o 
   4   0   5      889.98      897.13     32.69 o 
   5   0   5      754.67      689.35     21.19 o 
   6   0   5       55.36       62.73     15.09 o 
   7   0   5       94.88       86.46     17.64 o 
   8   0   5       16.45        3.35     16.59 o 
 -11   1   5      195.23      185.62     23.91 o 
 -10   1   5      759.76      833.63     38.55 o 
  -9   1   5       98.84      109.49     16.85 o 
  -8   1   5       96.40      107.72     14.91 o 
  -7   1   5      220.90      259.19     22.89 o 
  -6   1   5     1665.28     1774.63     28.82 o 
  -5   1   5     1199.64     1174.59     19.82 o 
  -4   1   5        2.52        2.54      3.18 o 
  -3   1   5      276.69      260.62      6.08 o 
  -2   1   5      921.64      884.37     21.21 o 
  -1   1   5      304.66      269.53     13.41 o 
   0   1   5      516.75      444.03     18.53 o 
   1   1   5     1672.24     1816.02     53.20 o 
   2   1   5      614.70      647.73     20.56 o 
   3   1   5        1.12        1.22      5.48 o 
   4   1   5       15.01        7.54      6.31 o 
   5   1   5      145.55      135.10     10.82 o 
   6   1   5      551.04      572.14     32.20 o 
   7   1   5      111.40      140.81     20.73 o 
   8   1   5        0.69      -15.00     17.64 o 
 -11   2   5       40.96       49.41     19.50 o 
 -10   2   5        4.02        5.91     15.17 o 
  -9   2   5      620.37      643.60     32.20 o 
  -8   2   5       77.81       69.17     13.85 o 
  -7   2   5       40.80       28.46      6.92 o 
  -6   2   5      584.11      574.77     16.81 o 
  -5   2   5       42.00       50.38      9.02 o 
  -4   2   5     2518.20     2419.36     46.91 o 
  -3   2   5     3289.65     3252.29     60.82 o 
  -2   2   5      289.12      275.49     15.62 o 
  -1   2   5      147.19      133.33      7.62 o 
   0   2   5       36.31       21.26      5.82 o 
   1   2   5      115.16      137.81     11.82 o 
   2   2   5     3857.49     4025.19     76.98 o 
   3   2   5     2187.94     2344.77     48.77 o 
   4   2   5       85.90       83.11      9.06 o 
   5   2   5      149.42      131.45     18.17 o 
   6   2   5      182.08      196.92     22.50 o 
   7   2   5      333.27      360.22     30.79 o 
   8   2   5       57.12       36.00     20.91 o 
 -11   3   5       13.54       27.08     18.97 o 
 -10   3   5        5.30       12.70     15.88 o 
  -9   3   5      237.70      213.77     22.32 o 
  -8   3   5       63.31       66.08     14.47 o 
  -7   3   5      231.17      262.87     13.35 o 
  -6   3   5      239.21      266.87     26.86 o 
  -5   3   5     2048.41     2026.97     41.75 o 
  -4   3   5      982.90      915.14     22.32 o 
  -3   3   5     2432.25     2410.49     47.21 o 
  -2   3   5     1665.92     1698.68     50.11 o 
  -1   3   5      542.32      531.61     15.95 o 
   0   3   5        2.14        8.97      6.40 o 
   1   3   5      107.06       92.28     10.76 o 
   2   3   5      615.47      651.03     19.13 o 
   3   3   5       66.08       90.01     25.36 o 
   4   3   5       10.56       10.21      7.10 o 
   5   3   5       16.11       21.62     15.00 o 
   6   3   5        5.75        5.03     16.23 o 
   7   3   5      573.24      621.01     40.05 o 
   8   3   5        0.40      -22.76     20.38 o 
 -11   4   5      138.98      163.48     24.09 o 
 -10   4   5        1.49        3.44     15.79 o 
  -9   4   5       10.54        0.44     13.32 o 
  -8   4   5      730.65      775.33     23.79 o 
  -7   4   5       18.02        9.39      7.10 o 
  -6   4   5        0.54       -7.35      5.74 o 
  -5   4   5     2811.22     3014.72     59.52 o 
  -4   4   5     1056.25     1028.48     27.57 o 
  -3   4   5        2.26       -9.26      6.18 o 
  -2   4   5      507.16      460.97     20.73 o 
  -1   4   5      504.09      469.53     20.73 o 
   0   4   5      231.82      203.45     14.03 o 
   1   4   5      279.41      259.57     11.75 o 
   2   4   5      232.14      222.59     12.64 o 
   3   4   5     1314.91     1348.77     32.57 o 
   4   4   5      165.92      164.62     10.32 o 
   5   4   5      845.26      923.71     42.08 o 
   6   4   5      183.19      180.60     25.67 o 
   7   4   5      191.88      204.50     28.23 o 
 -11   5   5        5.17       11.20     18.70 o 
 -10   5   5        8.09        5.38     16.15 o 
  -9   5   5        6.46        3.53     14.03 o 
  -8   5   5      306.53      306.85     22.76 o 
  -7   5   5      101.87       87.06     10.23 o 
  -6   5   5      575.31      612.07     28.54 o 
  -5   5   5       44.46       39.10      7.45 o 
  -4   5   5      795.16      765.46     21.49 o 
  -3   5   5     2180.18     2147.12     64.32 o 
  -2   5   5      180.93      183.68     14.29 o 
  -1   5   5     2549.85     2598.04     74.20 o 
   0   5   5      708.73      675.36     27.00 o 
   1   5   5       27.00       18.53      7.50 o 
   2   5   5     1000.48     1022.56     26.81 o 
   3   5   5     1050.39     1078.57     23.72 o 
   4   5   5        0.54        2.56     12.88 o 
   5   5   5       33.45       35.03     18.79 o 
   6   5   5        2.45      -26.47     17.64 o 
   7   5   5        0.63      -16.94     19.50 o 
 -10   6   5      212.46      215.80     24.88 o 
  -9   6   5       72.21       57.70     17.20 o 
  -8   6   5        5.96       -0.84      8.83 o 
  -7   6   5      407.57      430.11     39.13 o 
  -6   6   5      733.91      746.38     23.62 o 
  -5   6   5       75.62       79.74      9.21 o 
  -4   6   5       53.14       60.43     11.65 o 
  -3   6   5      229.43      223.38     17.20 o 
  -2   6   5       63.09       62.20     11.12 o 
  -1   6   5      158.44      141.42     14.82 o 
   0   6   5      286.89      306.05     19.14 o 
   1   6   5      806.01      840.96     32.73 o 
   2   6   5       67.98       80.20     18.57 o 
   3   6   5      135.64      135.93     11.81 o 
   4   6   5     1114.78     1156.10     47.20 o 
   5   6   5      316.83      312.40     29.91 o 
   6   6   5      294.87      347.78     32.38 o 
 -10   7   5       32.44       45.70     19.94 o 
  -9   7   5        0.36       -6.16     10.43 o 
  -8   7   5      127.80      124.93     14.60 o 
  -7   7   5      192.91      216.69     16.37 o 
  -6   7   5       14.10       10.16      8.55 o 
  -5   7   5      234.07      227.88     14.08 o 
  -4   7   5      171.03      161.98     17.56 o 
  -3   7   5     1421.29     1444.06     50.38 o 
  -2   7   5     2890.53     3052.57     89.02 o 
  -1   7   5        3.57        5.47      8.56 o 
   0   7   5      633.44      672.54     29.29 o 
   1   7   5      547.26      547.70     25.94 o 
   2   7   5       10.10       13.45     10.15 o 
   3   7   5       14.54       11.56     14.82 o 
   4   7   5        9.11       -7.06     14.73 o 
   5   7   5        8.36       -3.79     17.29 o 
   6   7   5       80.18      101.90     26.03 o 
  -9   8   5      165.63      151.26     15.94 o 
  -8   8   5       12.85       -7.75     10.34 o 
  -7   8   5        1.13       -7.29     11.91 o 
  -6   8   5      361.82      365.44     22.54 o 
  -5   8   5      576.94      540.91     30.35 o 
  -4   8   5       55.50       51.96     13.85 o 
  -3   8   5      232.00      228.24     20.56 o 
  -2   8   5      135.08      150.51     17.47 o 
  -1   8   5      183.26      169.92     17.56 o 
   0   8   5        4.18        2.65      9.70 o 
   1   8   5       31.57       14.38     10.15 o 
   2   8   5      305.97      313.90     16.71 o 
   3   8   5       26.05       30.17     15.79 o 
   5   8   5      296.49      305.43     29.91 o 
  -9   9   5        3.39      -17.19     11.79 o 
  -8   9   5        8.37       -1.11     11.44 o 
  -7   9   5      111.29      111.34     13.96 o 
  -6   9   5       69.26       60.70     15.97 o 
  -5   9   5       78.03       75.78     16.67 o 
  -4   9   5      732.09      649.95     33.97 o 
  -3   9   5       71.61       91.49     16.06 o 
  -2   9   5      144.67      154.57     18.35 o 
  -1   9   5      477.62      509.41     27.88 o 
   0   9   5        7.42       14.91     11.29 o 
   1   9   5      187.61      186.51     19.23 o 
   2   9   5       74.71       78.64     13.19 o 
   3   9   5       16.67      -18.97     15.97 o 
   4   9   5      136.65      144.25     23.56 o 
   5   9   5        2.29        8.65     19.14 o 
  -8  10   5        4.58       13.51     18.35 o 
  -7  10   5       23.79       18.00     14.56 o 
  -6  10   5        3.04        0.97     13.23 o 
  -5  10   5      391.56      360.04     26.91 o 
  -4  10   5      303.12      290.44     24.97 o 
  -3  10   5       18.24       36.35     14.38 o 
  -2  10   5        6.99        0.00     12.44 o 
  -1  10   5        0.03       -0.09     11.47 o 
   0  10   5       24.57       22.14     13.06 o 
   1  10   5       12.13        4.41     13.23 o 
   2  10   5       16.79      -10.32     16.85 o 
   3  10   5      155.97      135.42     23.38 o 
   4  10   5       37.95       12.97     19.94 o 
  -7  11   5       33.97       30.44     15.88 o 
  -6  11   5        0.37       -3.71     13.59 o 
  -5  11   5      111.05       90.96     18.44 o 
  -4  11   5       21.22       20.64     15.70 o 
  -3  11   5      187.43      186.15     22.59 o 
  -2  11   5       33.84       23.73     15.00 o 
  -1  11   5       32.45       19.32     14.56 o 
   0  11   5      589.39      612.98     33.70 o 
   1  11   5       95.15       73.45     22.72 o 
   2  11   5      154.12      170.89     25.06 o 
   3  11   5      109.85      117.96     23.82 o 
  -6  12   5       68.17       53.82     16.76 o 
  -5  12   5       12.11       -3.79     15.17 o 
  -4  12   5       52.48       46.14     17.73 o 
  -3  12   5       18.21        0.79     15.26 o 
  -2  12   5       10.88       11.29     15.17 o 
  -1  12   5       13.71       17.47     15.17 o 
   0  12   5        0.37       -4.85     14.03 o 
   1  12   5       10.20        9.70     19.59 o 
  -3  13   5       19.17       14.47     17.12 o 
  -2  13   5      135.94      123.78     21.97 o 
  -2 -15   6       34.06       33.70     12.88 o 
   0 -15   6      275.34      350.25     30.08 o 
   1 -15   6       20.85       35.64     19.14 o 
  -4 -14   6      321.11      292.29     21.26 o 
  -3 -14   6       82.43       58.40     13.67 o 
  -2 -14   6       11.75        2.38     10.76 o 
  -1 -14   6       21.74       30.35     11.65 o 
   0 -14   6        4.96        8.38     15.17 o 
   1 -14   6        0.09        5.03     15.70 o 
   2 -14   6      136.78      176.98     24.26 o 
   3 -14   6        4.69        0.53     16.67 o 
  -6 -13   6        2.83      -14.29      9.88 o 
  -5 -13   6      101.24      117.69     16.67 o 
  -4 -13   6      105.41       78.26     14.73 o 
  -3 -13   6       24.26       14.29     10.41 o 
  -2 -13   6      386.90      459.74     23.47 o 
  -1 -13   6       22.51       34.32      8.65 o 
   0 -13   6        1.37      -10.61      9.88 o 
   1 -13   6      514.44      584.93     34.67 o 
   2 -13   6       58.97       80.64     18.53 o 
   3 -13   6       65.39       78.70     19.67 o 
   4 -13   6      130.15      155.19     24.53 o 
  -7 -12   6       59.12       42.88     13.94 o 
  -6 -12   6      466.98      471.38     26.73 o 
  -5 -12   6      628.37      583.69     28.85 o 
  -4 -12   6       21.72       27.17     10.94 o 
  -3 -12   6       92.44       99.08     13.41 o 
  -2 -12   6       15.99        9.18      9.35 o 
  -1 -12   6       11.73        8.05      7.02 o 
   0 -12   6       28.71       30.45      7.70 o 
   1 -12   6       50.60       45.05      8.56 o 
   2 -12   6        0.94       -0.26     12.26 o 
   3 -12   6        2.49       14.73     14.20 o 
   4 -12   6       26.05       21.70     15.79 o 
   5 -12   6        1.75       -0.62     16.32 o 
  -8 -11   6        4.99       -3.44     12.09 o 
  -7 -11   6       22.22       23.20     12.70 o 
  -6 -11   6        9.35       11.29     10.68 o 
  -5 -11   6        0.06      -10.98      7.32 o 
  -4 -11   6       68.51       99.52     13.32 o 
  -3 -11   6      327.98      333.40     19.23 o 
  -2 -11   6       17.47       18.49      6.52 o 
  -1 -11   6      324.81      348.50     14.03 o 
   0 -11   6       62.65       90.00      8.63 o 
   1 -11   6        2.06        4.98      6.21 o 
   2 -11   6      270.98      333.51     22.41 o 
   3 -11   6        3.31        5.29     12.09 o 
   4 -11   6       79.22      103.75     18.88 o 
   5 -11   6      385.43      441.74     30.97 o 
   6 -11   6       38.94       55.67     18.79 o 
  -8 -10   6      147.72      152.98     19.32 o 
  -7 -10   6     1079.49     1014.14     40.85 o 
  -6 -10   6       61.27       75.26     13.06 o 
  -5 -10   6      300.47      311.34     19.32 o 
  -4 -10   6      101.81      127.48     13.85 o 
  -3 -10   6      536.03      586.43     25.06 o 
  -2 -10   6      225.83      260.39     11.86 o 
  -1 -10   6       83.40      106.44     11.82 o 
   0 -10   6       47.05       39.43      6.69 o 
   1 -10   6       30.87       33.03      6.72 o 
   2 -10   6      146.78      146.53     12.26 o 
   3 -10   6       53.12       75.70     15.53 o 
   4 -10   6      171.68      185.18     21.53 o 
   5 -10   6        3.13       -0.09     14.12 o 
   6 -10   6       36.80       54.52     17.91 o 
  -9  -9   6      125.75      138.16     19.67 o 
  -8  -9   6      104.57      123.60     17.82 o 
  -7  -9   6        1.55       -5.56      9.18 o 
  -6  -9   6       26.54       26.73     10.23 o 
  -5  -9   6        0.22       -2.73      6.71 o 
  -4  -9   6       20.12       13.32      7.94 o 
  -3  -9   6      650.81      726.22     19.89 o 
  -2  -9   6      511.54      517.62     15.94 o 
  -1  -9   6        6.64        3.75      9.18 o 
   0  -9   6      318.83      326.15     12.13 o 
   1  -9   6       97.97      122.86      9.57 o 
   2  -9   6        1.82       -1.30      5.49 o 
   3  -9   6      760.07      782.82     35.82 o 
   4  -9   6      431.27      434.77     27.53 o 
   5  -9   6      129.90      135.42     19.23 o 
   6  -9   6      212.47      206.18     23.91 o 
   7  -9   6       73.70      103.93     21.44 o 
  -9  -8   6      158.87      165.00     14.41 o 
  -8  -8   6       68.83       90.86     15.09 o 
  -7  -8   6      133.46      129.60     15.62 o 
  -6  -8   6     1341.58     1235.41     42.70 o 
  -5  -8   6       16.72        9.70      7.41 o 
  -4  -8   6     2491.45     2620.63     72.34 o 
  -3  -8   6     2508.31     2623.17     51.16 o 
  -2  -8   6      114.99      117.06     24.92 o 
  -1  -8   6      989.99     1057.87     24.44 o 
   0  -8   6      557.40      576.62     44.47 o 
   1  -8   6      193.09      180.39     15.31 o 
   2  -8   6       33.96       48.56      7.07 o 
   3  -8   6      170.80      176.63     17.56 o 
   4  -8   6        2.74        9.79     11.12 o 
   5  -8   6        2.71       -1.85     11.65 o 
   6  -8   6       12.88       -4.23     12.97 o 
   7  -8   6        0.17      -20.47     14.91 o 
 -10  -7   6      339.07      278.25     17.43 o 
  -9  -7   6       24.50       39.27     10.26 o 
  -8  -7   6      563.30      501.87     19.14 o 
  -7  -7   6      566.61      526.28     18.33 o 
  -6  -7   6       90.90       92.38      8.80 o 
  -5  -7   6       13.65       20.21      5.33 o 
  -4  -7   6      504.91      515.50     22.06 o 
  -3  -7   6        6.53       -0.49      3.92 o 
  -2  -7   6      305.80      329.58     15.79 o 
  -1  -7   6     1050.98     1072.07     24.07 o 
   0  -7   6       14.60       16.15      4.94 o 
   1  -7   6       84.32       63.57      9.53 o 
   2  -7   6      313.75      263.44     18.70 o 
   3  -7   6      942.13      981.76     38.64 o 
   4  -7   6      541.04      475.09     26.20 o 
   5  -7   6       35.33       36.61     13.85 o 
   6  -7   6        3.92       -1.24     12.53 o 
   7  -7   6      211.80      206.89     24.00 o 
 -10  -6   6        9.20       11.21      9.50 o 
  -9  -6   6      372.12      312.36     16.46 o 
  -8  -6   6      145.75      165.78     16.81 o 
  -7  -6   6      124.08      134.80      9.81 o 
  -6  -6   6      370.96      339.60     13.22 o 
  -5  -6   6     3955.92     4036.33     74.14 o 
  -4  -6   6     2315.73     2540.33     48.10 o 
  -3  -6   6     1348.32     1430.40     29.68 o 
  -2  -6   6      647.78      607.91     17.51 o 
  -1  -6   6      153.51      175.23      7.61 o 
   0  -6   6     1730.67     1621.98     65.73 o 
   1  -6   6      526.45      462.59     14.12 o 
   2  -6   6      177.58      152.36     14.56 o 
   3  -6   6       12.88       19.85     10.41 o 
   4  -6   6      236.85      236.88     18.53 o 
   5  -6   6      299.26      278.97     21.09 o 
   6  -6   6       38.48       50.46     14.82 o 
   7  -6   6       46.34       27.00     15.62 o 
 -10  -5   6       39.15       23.53     10.98 o 
  -9  -5   6      782.46      751.34     23.82 o 
  -8  -5   6      734.00      712.61     22.02 o 
  -7  -5   6      129.44      143.16     11.51 o 
  -6  -5   6      598.36      616.41     17.72 o 
  -5  -5   6      198.76      207.09      9.90 o 
  -4  -5   6      425.32      459.55     12.73 o 
  -3  -5   6     1018.22     1038.92     17.85 o 
  -2  -5   6        7.81        3.71      4.68 o 
  -1  -5   6      216.24      223.83      8.62 o 
   0  -5   6      594.56      523.33     26.34 o 
   1  -5   6        2.06       -0.09      5.07 o 
   2  -5   6      141.59      100.66     11.82 o 
   3  -5   6     1234.17     1191.03     41.91 o 
   4  -5   6      115.61      128.19     14.91 o 
   5  -5   6      220.98      217.83     18.70 o 
   6  -5   6       25.16       40.50     13.06 o 
   7  -5   6       80.37       89.11     17.12 o 
 -11  -4   6       12.81        0.79     15.97 o 
 -10  -4   6        1.18        5.83      8.00 o 
  -9  -4   6       10.16        9.62      7.50 o 
  -8  -4   6      371.71      351.04     14.95 o 
  -7  -4   6      502.95      515.65     34.14 o 
  -6  -4   6      173.24      178.39      9.69 o 
  -5  -4   6      427.28      439.98     13.28 o 
  -4  -4   6     2657.89     2780.85     41.98 o 
  -3  -4   6       29.53       23.83      2.62 o 
  -2  -4   6     2004.75     2037.94     31.20 o 
  -1  -4   6     2588.22     2866.04     53.24 o 
   0  -4   6      326.19      401.99     11.99 o 
   1  -4   6     2036.92     1890.78     61.67 o 
   2  -4   6     1040.96      906.61     39.30 o 
   3  -4   6       40.40       43.64      6.15 o 
   4  -4   6       25.68       15.62      8.91 o 
   5  -4   6        7.77        7.15      9.44 o 
   6  -4   6      174.45      167.27     18.17 o 
   7  -4   6       38.06       51.79     14.56 o 
 -11  -3   6       77.61       74.99     18.97 o 
 -10  -3   6      448.18      455.59     29.38 o 
  -9  -3   6       25.23       24.24      7.84 o 
  -8  -3   6      844.19      790.72     22.33 o 
  -7  -3   6      104.57      112.26      8.40 o 
  -6  -3   6      665.99      718.32     18.51 o 
  -5  -3   6       68.45       63.60      5.36 o 
  -4  -3   6      142.56      159.66      5.86 o 
  -3  -3   6       62.82       78.12      5.25 o 
  -2  -3   6     1712.77     1752.07     27.38 o 
  -1  -3   6       16.97       13.94      3.64 o 
   0  -3   6       72.40       59.65      3.77 o 
   1  -3   6      948.02      760.27     18.30 o 
   2  -3   6      420.67      387.48     12.67 o 
   3  -3   6       23.70       21.17      5.37 o 
   4  -3   6      266.50      247.50     12.20 o 
   5  -3   6      782.67      773.96     40.10 o 
   6  -3   6     1021.11      970.64     27.66 o 
 -11  -2   6        5.51       -1.94     15.00 o 
 -10  -2   6       64.90       64.23     15.79 o 
  -9  -2   6        0.04      -12.44     10.85 o 
  -8  -2   6       18.20       13.21      6.27 o 
  -7  -2   6       92.10      101.94      7.72 o 
  -6  -2   6     1157.78     1225.79     26.66 o 
  -5  -2   6       41.11       40.16      3.43 o 
  -4  -2   6       49.31       49.38      3.69 o 
  -3  -2   6     4163.36     4199.74     62.01 o 
  -2  -2   6     3676.61     3879.41     56.69 o 
  -1  -2   6     2848.72     2855.21     62.46 o 
   0  -2   6     1606.83     1534.58     47.11 o 
   1  -2   6      445.13      453.71     13.47 o 
   2  -2   6     4265.51     3978.83    151.97 o 
   3  -2   6     1521.67     1332.90     67.84 o 
   4  -2   6       38.08       41.69      7.17 o 
   5  -2   6       42.09       28.92      8.39 o 
   6  -2   6       21.14       10.49      8.09 o 
   7  -2   6       96.25       93.43     18.09 o 
   8  -2   6        4.22      -15.44     15.26 o 
 -11  -1   6       62.36       74.64     18.26 o 
 -10  -1   6      482.65      505.88     29.20 o 
  -9  -1   6      963.90      970.21     38.55 o 
  -8  -1   6        3.59        5.12      9.62 o 
  -7  -1   6      268.61      273.89     11.34 o 
  -6  -1   6      624.29      651.64     16.83 o 
  -5  -1   6      246.94      240.39      7.18 o 
  -4  -1   6     1693.84     1692.78     23.93 o 
  -3  -1   6      105.99      105.05      4.77 o 
  -2  -1   6       50.50       42.76      4.29 o 
  -1  -1   6      198.57      204.42     13.59 o 
   0  -1   6       18.89       33.88      7.50 o 
   1  -1   6      550.43      492.35     14.68 o 
   2  -1   6     1274.51     1173.35     27.41 o 
   3  -1   6      531.55      482.75     16.12 o 
   4  -1   6      452.79      436.31     26.03 o 
   5  -1   6      682.02      608.93     20.22 o 
   6  -1   6      156.10      193.48     21.53 o 
   7  -1   6      455.59      384.57     28.41 o 
   8  -1   6        1.44      -11.03     16.59 o 
 -11   0   6      116.35      131.37     20.82 o 
 -10   0   6       54.78       69.26     16.76 o 
  -9   0   6      120.41      125.81     17.03 o 
  -8   0   6        2.83        6.00     10.23 o 
  -7   0   6       15.77       11.38      8.65 o 
  -6   0   6      163.85      169.18      8.16 o 
  -5   0   6     1492.02     1547.00     25.19 o 
  -4   0   6      181.58      187.95      7.49 o 
  -3   0   6      452.17      458.15      9.79 o 
  -2   0   6     5508.54     5525.33    142.13 o 
  -1   0   6      461.21      466.36     20.12 o 
   0   0   6     2442.48     2407.30     68.20 o 
   1   0   6      642.04      540.76     16.01 o 
   2   0   6      413.39      467.88     19.06 o 
   3   0   6     4530.52     4481.13     90.61 o 
   4   0   6     2336.19     2130.04     46.01 o 
   5   0   6       11.78       -6.90      6.93 o 
   6   0   6        0.38       -2.82     12.79 o 
   7   0   6       22.49      -23.16     15.44 o 
   8   0   6       71.09       39.44     20.29 o 
 -11   1   6      216.48      252.41     26.91 o 
 -10   1   6        1.26      -12.62     14.03 o 
  -9   1   6      483.22      508.26     29.11 o 
  -8   1   6     1205.45     1252.53     44.11 o 
  -7   1   6       45.59       46.68      7.05 o 
  -6   1   6      678.46      748.87     19.77 o 
  -5   1   6      796.51      781.73     14.77 o 
  -4   1   6       73.02       75.07      4.24 o 
  -3   1   6     1656.02     1506.06     26.47 o 
  -2   1   6      224.31      182.63     11.82 o 
  -1   1   6      583.29      549.73     22.32 o 
   0   1   6        4.20        9.35      6.53 o 
   1   1   6      122.90      114.43     12.44 o 
   2   1   6      562.16      562.89     17.87 o 
   3   1   6      671.97      668.32     22.85 o 
   4   1   6      346.12      312.02     15.42 o 
   5   1   6      157.73      171.29     15.13 o 
   6   1   6        4.53       -3.09     14.20 o 
   7   1   6      135.70      150.69     22.85 o 
   8   1   6      320.03      300.49     32.03 o 
 -11   2   6       88.90      102.25     21.09 o 
 -10   2   6        1.43      -16.67     14.29 o 
  -9   2   6        1.08      -10.50     12.26 o 
  -8   2   6       19.28       13.06     11.47 o 
  -7   2   6      187.32      206.32     11.75 o 
  -6   2   6       87.40       92.45      8.07 o 
  -5   2   6       86.68       92.81      7.47 o 
  -4   2   6     3048.70     3064.63     58.82 o 
  -3   2   6        6.08       -2.54      3.65 o 
  -2   2   6        5.79        5.39      4.60 o 
  -1   2   6     3372.03     3151.52    190.26 o 
   0   2   6       98.10      131.72     12.18 o 
   1   2   6     1575.15     1658.54     51.52 o 
   2   2   6     2868.52     2955.62     97.58 o 
   3   2   6       35.15       47.25     17.78 o 
   4   2   6     1399.33     1447.14     50.46 o 
   5   2   6      598.30      623.13     33.35 o 
   6   2   6       22.65        9.26     16.32 o 
   7   2   6       12.68       -5.12     18.88 o 
 -11   3   6       81.88       93.25     21.62 o 
 -10   3   6      207.37      218.27     23.56 o 
  -9   3   6       34.74       21.26     14.20 o 
  -8   3   6      139.98      140.61     11.57 o 
  -7   3   6     1233.77     1339.03     32.37 o 
  -6   3   6      355.97      401.41     15.27 o 
  -5   3   6     1028.29     1036.57     36.57 o 
  -4   3   6      491.64      543.29     16.37 o 
  -3   3   6       61.61       61.05      9.53 o 
  -2   3   6     1241.47     1229.59     39.97 o 
  -1   3   6     1065.27     1032.50     41.86 o 
   0   3   6      793.62      806.91     32.86 o 
   1   3   6      200.50      242.97     17.03 o 
   2   3   6      564.14      545.27     18.22 o 
   3   3   6      207.11      226.66     43.58 o 
   4   3   6      359.93      353.98     17.18 o 
   5   3   6       91.68       79.93     18.44 o 
   6   3   6      474.38      557.93     35.55 o 
   7   3   6        0.89      -27.53     18.35 o 
 -11   4   6       21.50        7.76     19.41 o 
 -10   4   6       45.37       13.94     16.85 o 
  -9   4   6       82.34       66.61     16.67 o 
  -8   4   6        0.48       -1.52      7.99 o 
  -7   4   6       28.44       38.04      8.54 o 
  -6   4   6        1.00        0.58      6.17 o 
  -5   4   6        3.28        1.41      8.69 o 
  -4   4   6       34.07       34.19      6.38 o 
  -3   4   6      697.51      632.48     26.47 o 
  -2   4   6     1236.28     1221.47     40.94 o 
  -1   4   6       17.54       20.12      7.68 o 
   0   4   6     1256.48     1219.52     30.50 o 
   1   4   6       36.90       32.74      7.47 o 
   2   4   6      517.57      535.05     15.68 o 
   3   4   6      673.19      685.50     18.64 o 
   4   4   6       49.86       52.33      8.34 o 
   5   4   6      246.95      254.53     27.00 o 
   6   4   6      851.41      892.57     46.58 o 
   7   4   6        0.41       -1.50     21.17 o 
 -10   5   6       34.02       36.53     18.53 o 
  -9   5   6      205.76      167.63     21.26 o 
  -8   5   6      105.82      130.04     20.78 o 
  -7   5   6      224.07      239.83     15.38 o 
  -6   5   6      894.30      884.01     25.60 o 
  -5   5   6       12.59       -3.60      6.18 o 
  -4   5   6      108.33      106.31     13.32 o 
  -3   5   6      130.24      141.78     14.65 o 
  -2   5   6      150.14      151.48     15.09 o 
  -1   5   6      804.77      775.49     31.32 o 
   0   5   6      836.97      795.70     31.50 o 
   1   5   6       32.73       30.44      9.97 o 
   2   5   6        0.50        0.21      6.40 o 
   3   5   6      143.90      157.36     14.61 o 
   4   5   6      124.96      147.16     21.79 o 
   5   5   6      539.78      554.58     35.11 o 
   6   5   6       21.21       -2.73     21.53 o 
 -10   6   6       28.11       37.67     19.67 o 
  -9   6   6       79.28       71.79     12.27 o 
  -8   6   6       57.92       48.85     11.07 o 
  -7   6   6       64.03       63.51     10.69 o 
  -6   6   6       63.58       44.53      9.63 o 
  -5   6   6      270.87      272.81     14.88 o 
  -4   6   6      107.12       88.84     14.12 o 
  -3   6   6       19.42       15.44     10.06 o 
  -2   6   6      657.06      614.57     29.03 o 
  -1   6   6      907.87      894.60     35.38 o 
   0   6   6       47.99       50.20     11.38 o 
   1   6   6      588.18      573.11     27.26 o 
   2   6   6       11.78       16.08      8.30 o 
   3   6   6      225.26      224.15     15.54 o 
   4   6   6     1571.75     1610.81     59.82 o 
   5   6   6       51.13       45.97     21.09 o 
   6   6   6        9.37       15.17     22.41 o 
 -10   7   6        7.84       -8.29     18.62 o 
  -9   7   6       99.67       92.94     17.56 o 
  -8   7   6      133.54      146.62     14.16 o 
  -7   7   6      179.74      175.46     14.55 o 
  -6   7   6        3.39       -3.67      8.55 o 
  -5   7   6      473.32      472.00     28.14 o 
  -4   7   6      257.18      271.38     21.70 o 
  -3   7   6      405.43      394.63     24.70 o 
  -2   7   6      239.74      236.71     19.94 o 
  -1   7   6       80.65       92.64     14.03 o 
   0   7   6      241.35      246.76     19.41 o 
   1   7   6      296.36      277.29     20.29 o 
   2   7   6      628.78      642.44     22.41 o 
   3   7   6        9.47        7.15     15.97 o 
   4   7   6        4.81      -13.32     17.20 o 
   5   7   6        1.92      -23.47     18.70 o 
  -9   8   6       44.63       53.39     13.41 o 
  -8   8   6       18.80       -3.24     10.90 o 
  -7   8   6       68.37       90.08     12.56 o 
  -6   8   6        0.07       -0.79     12.97 o 
  -5   8   6        0.84       -6.09     11.47 o 
  -4   8   6       26.85       28.94     13.67 o 
  -3   8   6       27.94       41.02     13.76 o 
  -2   8   6        5.00        1.15     10.41 o 
  -1   8   6       34.71       15.79     11.91 o 
   0   8   6      448.79      490.00     27.26 o 
   1   8   6       49.73       27.79     12.35 o 
   2   8   6      193.94      217.00     15.45 o 
   3   8   6      357.43      384.75     29.47 o 
   4   8   6       38.72       24.97     19.14 o 
   5   8   6      249.95      267.94     30.61 o 
  -8   9   6       35.42       49.97     18.00 o 
  -7   9   6       48.98       46.94     16.85 o 
  -6   9   6       76.42       85.14     18.17 o 
  -5   9   6      114.26      113.55     19.06 o 
  -4   9   6      381.99      367.46     27.61 o 
  -3   9   6      216.15      224.71     22.14 o 
  -2   9   6       63.50       82.67     15.88 o 
  -1   9   6       85.62       82.93     15.79 o 
   0   9   6       26.15       28.06     13.23 o 
   1   9   6       21.69       18.35     13.50 o 
   2   9   6       28.73       45.26     18.17 o 
   3   9   6        0.25      -12.53     16.59 o 
   4   9   6       18.87      -27.39     18.26 o 
  -8  10   6       31.78        6.09     16.32 o 
  -7  10   6       28.04       23.82     16.32 o 
  -6  10   6       72.18       67.05     18.17 o 
  -5  10   6       24.72       16.15     14.91 o 
  -4  10   6        0.73       -8.82     14.29 o 
  -3  10   6       41.36       39.88     15.97 o 
  -2  10   6        2.65        9.26     13.06 o 
  -1  10   6        0.26        7.41     13.23 o 
   0  10   6        9.21        6.44     13.94 o 
   1  10   6      366.28      374.43     27.08 o 
   2  10   6        3.35        5.73     18.09 o 
   3  10   6       31.25        5.29     19.41 o 
  -7  11   6        2.06        7.06     16.15 o 
  -6  11   6       65.41       60.43     18.35 o 
  -5  11   6       23.33        7.76     15.17 o 
  -4  11   6        1.91      -14.47     15.44 o 
  -3  11   6       96.00       81.43     18.79 o 
  -2  11   6       55.71       62.64     17.64 o 
  -1  11   6      193.99      245.79     25.23 o 
   0  11   6       25.09       35.11     16.50 o 
   1  11   6       29.16        1.94     18.35 o 
   2  11   6       43.86       68.64     21.70 o 
  -5  12   6       23.32       -6.18     15.53 o 
  -4  12   6        0.13        0.18     15.88 o 
  -3  12   6       14.00       18.97     16.67 o 
  -2  12   6        5.58        9.18     16.41 o 
  -1  12   6        2.00        7.15     15.70 o 
   0  12   6       10.88        5.29     15.97 o 
  -4 -14   7       54.50       37.05     12.97 o 
  -3 -14   7       10.30        5.38     11.20 o 
  -2 -14   7       55.34       58.23     13.41 o 
  -1 -14   7       50.70       61.24     10.79 o 
   0 -14   7       15.65       10.50     15.70 o 
   1 -14   7      201.43      221.18     25.67 o 
   2 -14   7      181.73      222.59     26.82 o 
  -6 -13   7       64.87       70.84     15.26 o 
  -5 -13   7      182.11      156.07     17.03 o 
  -4 -13   7       13.67        0.09     10.41 o 
  -3 -13   7       17.56       32.38     11.56 o 
  -2 -13   7      523.21      620.04     27.53 o 
  -1 -13   7       94.96      107.48     11.17 o 
   0 -13   7      362.92      402.78     17.04 o 
   1 -13   7      415.99      423.04     30.53 o 
   2 -13   7       56.23       71.46     18.53 o 
   3 -13   7       37.63       37.50     17.64 o 
   4 -13   7        1.07       -3.26     16.94 o 
  -7 -12   7       43.23       40.41     14.03 o 
  -6 -12   7      838.79      887.72     37.41 o 
  -5 -12   7       88.59       85.14     14.91 o 
  -4 -12   7       11.65       22.67     10.50 o 
  -3 -12   7      210.88      225.68     17.03 o 
  -2 -12   7       27.87       27.99      7.71 o 
  -1 -12   7       16.68        8.76      7.50 o 
   0 -12   7       29.23       30.50     10.81 o 
   1 -12   7      132.00      126.99     11.21 o 
   2 -12   7        6.65       16.67     14.03 o 
   3 -12   7       45.26       53.55     17.20 o 
   4 -12   7        9.22      -10.59     14.47 o 
   5 -12   7      174.31      186.51     25.14 o 
  -8 -11   7       10.06        2.21     12.09 o 
  -7 -11   7       69.70       88.58     15.62 o 
  -6 -11   7       45.32       37.05     12.53 o 
  -5 -11   7       13.03       17.47      9.97 o 
  -4 -11   7      185.03      180.86     15.62 o 
  -3 -11   7       31.05       43.76     10.23 o 
  -2 -11   7        9.08        5.22      6.19 o 
  -1 -11   7     1115.20     1209.29     29.64 o 
   0 -11   7       67.89       63.93      8.46 o 
   1 -11   7      118.97      129.53     10.29 o 
   2 -11   7       21.89       34.91     21.17 o 
   3 -11   7        3.40      -10.06     12.44 o 
   4 -11   7      110.75      114.87     21.09 o 
   5 -11   7        6.80      -11.56     15.53 o 
  -8 -10   7      456.33      447.03     26.91 o 
  -7 -10   7      492.83      492.38     27.00 o 
  -6 -10   7       21.74       13.76      9.53 o 
  -5 -10   7      418.26      463.44     23.64 o 
  -4 -10   7      390.73      381.48     20.47 o 
  -3 -10   7       16.44        8.73      7.50 o 
  -2 -10   7       85.93       82.65      8.22 o 
  -1 -10   7        7.65        0.20      5.42 o 
   0 -10   7        0.53        1.36      5.68 o 
   1 -10   7        0.77       -4.68      5.74 o 
   2 -10   7        2.76       -0.60      6.76 o 
   3 -10   7       42.20       44.64     14.65 o 
   4 -10   7       87.98       73.14     17.56 o 
   5 -10   7       45.40       53.02     17.73 o 
   6 -10   7      238.43      276.85     27.17 o 
  -9  -9   7        3.41        5.38     12.26 o 
  -8  -9   7       59.27       39.26     13.67 o 
  -7  -9   7        2.31       -5.38      8.56 o 
  -6  -9   7       42.07       53.29     11.56 o 
  -5  -9   7       20.16       18.35      8.73 o 
  -4  -9   7      239.54      251.18     16.23 o 
  -3  -9   7      193.92      206.04     17.64 o 
  -2  -9   7       55.46       56.94      6.90 o 
  -1  -9   7      176.32      182.14     10.59 o 
   0  -9   7     2358.17     2502.51     98.59 o 
   1  -9   7       84.80       71.85      8.91 o 
   2  -9   7       30.24       50.65      7.86 o 
   3  -9   7      345.62      374.69     25.85 o 
   4  -9   7      162.63      181.21     20.56 o 
   5  -9   7      184.76      158.63     21.44 o 
   6  -9   7        0.57       10.50     15.26 o 
  -9  -8   7      369.07      358.81     24.61 o 
  -8  -8   7        8.28        5.82      9.70 o 
  -7  -8   7      422.34      433.45     23.38 o 
  -6  -8   7      563.20      560.23     25.76 o 
  -5  -8   7       53.83       67.93     11.03 o 
  -4  -8   7     3980.99     4006.72    104.02 o 
  -3  -8   7      151.05      146.18     24.13 o 
  -2  -8   7       77.69       73.39     12.79 o 
  -1  -8   7        3.05       -0.32      4.29 o 
   0  -8   7       28.02       23.59      5.55 o 
   1  -8   7        1.03       -4.86      5.19 o 
   2  -8   7       18.76       19.85     10.85 o 
   3  -8   7      252.70      232.82     19.85 o 
   4  -8   7       25.57       50.55     14.03 o 
   5  -8   7      139.99      155.01     20.73 o 
   6  -8   7       29.62       12.35     15.79 o 
   7  -8   7      225.88      199.92     25.23 o 
 -10  -7   7      112.47      141.38     24.97 o 
  -9  -7   7        6.53       -6.29      7.83 o 
  -8  -7   7        0.33       -1.14      6.68 o 
  -7  -7   7       52.69       52.05     11.38 o 
  -6  -7   7        1.52        8.56      7.76 o 
  -5  -7   7      196.32      230.97     15.53 o 
  -4  -7   7      246.92      247.03     10.41 o 
  -3  -7   7        1.07       -5.40      3.60 o 
  -2  -7   7     1121.24     1142.70     25.69 o 
  -1  -7   7      155.76      155.95      8.32 o 
   0  -7   7      546.59      541.10     15.81 o 
   1  -7   7     3842.78     3963.70     74.59 o 
   2  -7   7        8.92       -0.18      8.65 o 
   3  -7   7      527.37      537.11     27.53 o 
   4  -7   7      156.36      152.72     17.20 o 
   5  -7   7       20.83       14.91     12.70 o 
   6  -7   7      177.25      201.24     22.76 o 
   7  -7   7        0.36      -14.38     15.26 o 
 -10  -6   7       72.27       62.91     16.10 o 
  -9  -6   7        1.04       -3.06      7.19 o 
  -8  -6   7      867.10      861.68     24.70 o 
  -7  -6   7       64.64       63.71      7.82 o 
  -6  -6   7     1186.93     1198.99     27.73 o 
  -5  -6   7     7196.99     7382.11    181.13 o 
  -4  -6   7        1.51       -2.80      3.97 o 
  -3  -6   7     2206.72     2302.73     44.53 o 
  -2  -6   7     1160.88     1124.51     24.80 o 
  -1  -6   7       13.83       12.70      4.18 o 
   0  -6   7       12.02        6.70      5.16 o 
   1  -6   7        5.25        6.29      4.68 o 
   2  -6   7        8.66        3.71      8.82 o 
   3  -6   7       40.41       40.05     10.85 o 
   4  -6   7       84.62       91.58     14.20 o 
   5  -6   7      330.63      358.19     23.82 o 
   6  -6   7       99.39      123.60     18.17 o 
   7  -6   7        3.56       -2.38     15.09 o 
 -10  -5   7       59.44       51.45     10.07 o 
  -9  -5   7      617.82      592.26     20.86 o 
  -8  -5   7      178.66      168.03     11.53 o 
  -7  -5   7       40.79       45.34      6.88 o 
  -6  -5   7       17.20       30.23      5.86 o 
  -5  -5   7       76.72       76.77      6.97 o 
  -4  -5   7      296.90      306.89     11.18 o 
  -3  -5   7      752.25      707.25     18.17 o 
  -2  -5   7      293.95      284.98     10.09 o 
  -1  -5   7     3395.09     3283.50    113.10 o 
   0  -5   7      281.76      246.48     10.09 o 
   1  -5   7       15.82        4.32      6.88 o 
   2  -5   7     6473.26     6135.32    162.16 o 
   3  -5   7      809.80      718.59     30.88 o 
   4  -5   7        4.62        4.06      9.09 o 
   5  -5   7      275.85      285.76     21.62 o 
   6  -5   7       37.88       35.47     13.94 o 
   7  -5   7      236.40      235.21     23.03 o 
 -11  -4   7       20.76        3.35     15.35 o 
 -10  -4   7      124.67      149.63     19.59 o 
  -9  -4   7      232.44      237.54     13.74 o 
  -8  -4   7       80.81       76.36      8.80 o 
  -7  -4   7     1182.69     1194.47     41.60 o 
  -6  -4   7      421.02      428.90     13.78 o 
  -5  -4   7     1593.84     1667.75     36.44 o 
  -4  -4   7     5760.22     6106.11     87.87 o 
  -3  -4   7       15.02       15.11      2.78 o 
  -2  -4   7     4029.55     4449.87     80.23 o 
  -1  -4   7     1963.27     1798.84     36.25 o 
   0  -4   7       49.45       30.02      5.22 o 
   1  -4   7        0.48        4.23      5.91 o 
   2  -4   7       43.83       32.03      9.44 o 
   3  -4   7       11.93        7.68      8.91 o 
   4  -4   7        1.55       -9.35      8.12 o 
   5  -4   7       47.96       47.46     12.26 o 
   6  -4   7      292.15      267.41     22.23 o 
 -11  -3   7        5.29       11.47     14.73 o 
 -10  -3   7       43.24       33.44     14.38 o 
  -9  -3   7      150.79      144.59     15.92 o 
  -8  -3   7     1226.75     1190.77     28.67 o 
  -7  -3   7      536.53      571.60     17.18 o 
  -6  -3   7      109.90      124.04      7.62 o 
  -5  -3   7      273.21      260.82      8.07 o 
  -4  -3   7        3.43       -0.24      2.64 o 
  -3  -3   7      123.37      140.85     13.40 o 
  -2  -3   7     2214.94     2270.92     43.92 o 
  -1  -3   7       74.68       66.42      6.13 o 
   0  -3   7     1889.09     1842.97     37.32 o 
   1  -3   7      330.74      300.73     23.69 o 
   2  -3   7      161.76      138.17      8.88 o 
   3  -3   7     1882.72     1753.54     38.12 o 
   4  -3   7       18.19       10.47     10.90 o 
   5  -3   7       17.67        3.35     10.15 o 
   6  -3   7      308.24      301.90     22.76 o 
 -11  -2   7       65.64       89.72     18.26 o 
 -10  -2   7        0.48        0.53     12.62 o 
  -9  -2   7      216.93      247.82     21.97 o 
  -8  -2   7      558.99      582.18     18.19 o 
  -7  -2   7       27.38       39.14      5.93 o 
  -6  -2   7       95.01       97.68      5.76 o 
  -5  -2   7      358.08      373.17      8.47 o 
  -4  -2   7     1455.54     1462.18     24.14 o 
  -3  -2   7    10201.79    10832.48    152.46 o 
  -2  -2   7       57.15       71.75      5.82 o 
  -1  -2   7      759.55      719.91     28.14 o 
   0  -2   7     2075.33     1913.86     58.14 o 
   1  -2   7      225.11      173.57      9.52 o 
   2  -2   7       65.30       69.13      7.12 o 
   3  -2   7       43.03       36.60      6.88 o 
   4  -2   7       47.77       30.41      8.20 o 
   5  -2   7        0.27       -3.07      6.88 o 
   6  -2   7      196.28      138.03     15.48 o 
 -11  -1   7      116.13      125.63     20.29 o 
 -10  -1   7       33.70       59.55     15.35 o 
  -9  -1   7       41.41       63.79     14.29 o 
  -8  -1   7      318.61      351.22     23.03 o 
  -7  -1   7       57.32       56.69     11.43 o 
  -6  -1   7       16.08       13.70      3.60 o 
  -5  -1   7        1.86        4.36      2.84 o 
  -4  -1   7      407.87      429.91     10.04 o 
  -3  -1   7      509.52      482.80     10.85 o 
  -2  -1   7        3.53       -0.80      3.75 o 
  -1  -1   7      974.93      932.89     33.26 o 
   0  -1   7       54.39       57.35      9.97 o 
   1  -1   7     1718.62     1632.97     35.53 o 
   2  -1   7     1461.13     1421.78     32.56 o 
   3  -1   7        2.17        6.13      6.32 o 
   4  -1   7     2733.69     2570.74     63.43 o 
   5  -1   7       76.73       86.74     13.67 o 
   6  -1   7       16.05       19.14     14.29 o 
   7  -1   7      185.81      131.63     21.09 o 
 -11   0   7        7.81       22.85     16.76 o 
 -10   0   7        6.98       -6.00     13.59 o 
  -9   0   7        1.53      -15.53     11.12 o 
  -8   0   7        5.14       15.88     10.85 o 
  -7   0   7     1056.82     1116.22     38.64 o 
  -6   0   7      114.27      122.61      6.33 o 
  -5   0   7      772.47      746.15     14.69 o 
  -4   0   7     2310.10     2222.55     31.10 o 
  -3   0   7     2316.71     2340.38     36.56 o 
  -2   0   7     2543.93     2658.39     74.90 o 
  -1   0   7      311.99      325.46     18.09 o 
   0   0   7        3.27       -1.50      6.62 o 
   1   0   7     1811.75     1964.13     44.77 o 
   2   0   7      387.12      434.94     16.50 o 
   3   0   7       14.50       14.37      7.66 o 
   4   0   7      154.24      153.37     12.22 o 
   5   0   7      134.87      125.58     15.00 o 
   6   0   7       17.29       -6.00     14.73 o 
   7   0   7       45.08       14.20     17.91 o 
 -11   1   7       28.57       50.02     18.35 o 
 -10   1   7       41.48       29.47     16.06 o 
  -9   1   7      368.53      388.81     26.03 o 
  -8   1   7       17.58       10.94     10.76 o 
  -7   1   7        1.48       13.41      6.15 o 
  -6   1   7      803.54      889.17     22.86 o 
  -5   1   7      257.70      274.80     10.36 o 
  -4   1   7      108.00      110.72      5.87 o 
  -3   1   7        8.22        2.30      5.38 o 
  -2   1   7        3.82       -0.53      6.00 o 
  -1   1   7      460.43      467.41     22.14 o 
   0   1   7     1217.47     1196.77     40.85 o 
   1   1   7      843.41      893.36     34.50 o 
   2   1   7     1568.55     1663.48     38.08 o 
   3   1   7     1092.28     1100.62     29.53 o 
   4   1   7      130.65      118.48     11.87 o 
   5   1   7      121.81      144.25     20.95 o 
   6   1   7      470.74      538.44     33.79 o 
   7   1   7        4.11       -5.03     17.73 o 
 -11   2   7       43.70       15.26     18.35 o 
 -10   2   7       15.16       -4.85     14.65 o 
  -9   2   7       58.55       37.94     14.47 o 
  -8   2   7       32.35       28.58     12.18 o 
  -7   2   7       45.33       53.60      8.58 o 
  -6   2   7     1401.28     1483.55     33.68 o 
  -5   2   7     1189.42     1170.06     27.79 o 
  -4   2   7      154.57      148.55      9.79 o 
  -3   2   7      187.49      174.68     10.61 o 
  -2   2   7     1471.99     1402.47     33.20 o 
  -1   2   7     1684.12     1719.41     53.29 o 
   0   2   7      430.21      410.07     21.44 o 
   1   2   7      559.80      663.80     29.38 o 
   2   2   7      148.36      173.58     16.98 o 
   3   2   7      612.72      612.07     21.46 o 
   4   2   7       20.64       15.69      9.29 o 
   5   2   7        6.45       -9.00     14.47 o 
   6   2   7       14.42        1.24     18.88 o 
   7   2   7       27.86       11.20     21.62 o 
 -11   3   7       13.73      -20.82     16.76 o 
 -10   3   7       63.16       67.76     18.35 o 
  -9   3   7       67.64       81.52     16.94 o 
  -8   3   7      639.84      681.22     22.49 o 
  -7   3   7       57.34       76.14      9.45 o 
  -6   3   7      149.08      145.41     10.57 o 
  -5   3   7      289.70      318.80     14.10 o 
  -4   3   7       81.69       80.02      9.70 o 
  -3   3   7        0.19       -4.41      6.00 o 
  -2   3   7        1.69        4.39      5.84 o 
  -1   3   7      849.02      839.39     23.89 o 
   0   3   7      101.50      103.43     10.42 o 
   1   3   7      474.35      487.26     25.23 o 
   2   3   7      178.95      185.31     12.76 o 
   3   3   7       62.65       61.99     10.42 o 
   4   3   7       95.47      101.80     17.87 o 
   5   3   7        2.78       -9.26     15.79 o 
   6   3   7      216.98      240.06     28.58 o 
 -11   4   7       77.13       61.23     22.14 o 
 -10   4   7        1.91      -23.38     15.88 o 
  -9   4   7        0.33       -9.00     13.94 o 
  -8   4   7       34.01       36.86      9.48 o 
  -7   4   7       98.75       96.69     13.28 o 
  -6   4   7        2.51        0.00      7.28 o 
  -5   4   7     1513.30     1459.17     34.21 o 
  -4   4   7       23.98       13.15      8.82 o 
  -3   4   7      110.33      121.49     13.15 o 
  -2   4   7       40.48       39.61      9.62 o 
  -1   4   7     1393.23     1341.72     45.52 o 
   0   4   7     1640.36     1666.75     40.06 o 
   1   4   7       22.79       12.09     11.51 o 
   2   4   7        9.00        1.34      7.02 o 
   3   4   7       59.99       48.15      8.88 o 
   4   4   7      276.68      276.58     25.32 o 
   5   4   7      115.42      128.81     23.64 o 
   6   4   7       75.44       49.05     23.38 o 
 -10   5   7       14.77       16.41     18.44 o 
  -9   5   7      140.20      158.45     20.73 o 
  -8   5   7       95.74       88.23     12.01 o 
  -7   5   7     1057.70     1111.84     31.12 o 
  -6   5   7        1.47        4.58     12.44 o 
  -5   5   7      700.61      678.89     31.41 o 
  -4   5   7      563.35      598.16     28.32 o 
  -3   5   7       19.10       24.26      9.35 o 
  -2   5   7      102.49      119.37     14.56 o 
  -1   5   7       79.14       82.67     13.32 o 
   0   5   7      442.79      445.09     23.91 o 
   1   5   7       69.46       69.61     13.41 o 
   2   5   7       30.80       45.76      8.48 o 
   3   5   7       62.63       83.45     15.10 o 
   4   5   7      384.70      424.18     30.97 o 
   5   5   7      337.16      316.29     31.06 o 
   6   5   7       21.06        0.09     22.06 o 
 -10   6   7       74.80       61.76     21.26 o 
  -9   6   7        8.37       -1.87     10.55 o 
  -8   6   7        2.50       -3.76      9.73 o 
  -7   6   7      121.61      101.31     19.63 o 
  -6   6   7      656.80      666.90     23.64 o 
  -5   6   7       88.38      101.02     16.23 o 
  -4   6   7       80.50       79.14     13.76 o 
  -3   6   7       79.30       68.11     13.76 o 
  -2   6   7      459.97      494.76     26.73 o 
  -1   6   7       23.16       27.08     10.85 o 
   0   6   7      363.35      363.31     22.76 o 
   1   6   7      262.25      242.88     20.03 o 
   2   6   7       27.60        1.88     15.00 o 
   3   6   7     1041.24     1051.80     31.37 o 
   4   6   7       60.16       63.17     20.91 o 
   5   6   7      116.86      110.28     24.44 o 
  -9   7   7       11.28        1.84     11.76 o 
  -8   7   7      217.65      184.78     26.07 o 
  -7   7   7        7.27       -1.63     10.19 o 
  -6   7   7      261.35      281.08     25.06 o 
  -5   7   7       75.70       82.58     16.67 o 
  -4   7   7        2.42        1.76     10.76 o 
  -3   7   7      517.27      541.61     29.64 o 
  -2   7   7        1.79       -6.62     10.15 o 
  -1   7   7       23.17       20.03     11.56 o 
   0   7   7       60.08       60.79     14.12 o 
   1   7   7      499.91      494.15     27.53 o 
   2   7   7        8.15      -14.15      9.97 o 
   3   7   7       36.93       36.00     19.06 o 
   4   7   7      137.40      128.28     24.70 o 
  -9   8   7       66.47       41.55     13.92 o 
  -8   8   7       86.80       92.68     25.72 o 
  -7   8   7       52.55       55.67     17.47 o 
  -6   8   7       57.72       55.76     16.67 o 
  -5   8   7       74.73       80.55     17.47 o 
  -4   8   7       85.18       57.26     16.15 o 
  -3   8   7      234.23      222.41     21.79 o 
  -2   8   7      103.17      100.31     16.76 o 
  -1   8   7      420.12      403.36     26.03 o 
   0   8   7       46.75       34.05     13.32 o 
   1   8   7       24.09       24.79     12.97 o 
   2   8   7      995.61     1041.50     31.58 o 
   3   8   7       37.06        2.73     19.06 o 
   4   8   7      138.74      104.63     24.17 o 
  -8   9   7        6.15      -10.23     15.26 o 
  -7   9   7       60.94       45.26     18.62 o 
  -6   9   7       65.86       54.61     17.91 o 
  -5   9   7      376.66      372.93     28.94 o 
  -4   9   7      252.98      272.70     25.50 o 
  -3   9   7       20.77       17.38     14.29 o 
  -2   9   7      160.63      182.36     21.17 o 
  -1   9   7       61.76       55.05     15.79 o 
   0   9   7       29.67       17.56     14.38 o 
   1   9   7        9.28       -4.15     13.67 o 
   2   9   7        0.43       20.47     18.53 o 
   3   9   7       16.75      -10.68     20.03 o 
  -7  10   7       30.81       10.32     17.03 o 
  -6  10   7       10.80        1.85     16.15 o 
  -5  10   7        0.84        5.65     15.53 o 
  -4  10   7       75.09       67.58     18.17 o 
  -3  10   7      130.61      140.72     21.44 o 
  -2  10   7       22.70       22.06     15.35 o 
  -1  10   7        4.06       15.97     14.91 o 
   0  10   7      160.12      161.19     21.97 o 
   1  10   7       14.61       17.21     11.85 o 
   2  10   7       46.15       49.67     20.82 o 
  -6  11   7      153.60      118.93     22.14 o 
  -5  11   7       14.81       31.32     18.26 o 
  -4  11   7       51.59       42.97     18.09 o 
  -3  11   7       27.71       18.17     17.29 o 
  -2  11   7        1.91      -11.47     14.73 o 
  -1  11   7       21.43       20.03     16.67 o 
   0  11   7        2.62       19.94     16.32 o 
  -4 -14   8        5.82        9.44     11.20 o 
  -3 -14   8       30.27       39.00     12.97 o 
  -2 -14   8      194.23      226.30     18.79 o 
  -1 -14   8      131.93      146.01     13.17 o 
   0 -14   8        1.05       -9.78     17.60 o 
   1 -14   8      378.02      425.33     31.94 o 
  -5 -13   8      291.28      300.93     21.35 o 
  -4 -13   8       40.94       34.32     12.09 o 
  -3 -13   8       44.97       56.20     12.88 o 
  -2 -13   8      535.37      599.49     27.26 o 
  -1 -13   8       57.03       48.35      9.73 o 
   0 -13   8      319.74      355.81     16.85 o 
   1 -13   8      124.91      169.30     22.32 o 
   2 -13   8       11.99        1.06     14.65 o 
   3 -13   8        3.91        2.38     15.35 o 
  -7 -12   8       55.89       75.87     15.44 o 
  -6 -12   8       21.43       12.00     11.65 o 
  -5 -12   8        7.75       -9.97      9.09 o 
  -4 -12   8        5.17       -5.21      9.00 o 
  -3 -12   8       12.69       12.79      9.70 o 
  -2 -12   8        0.10       -9.73      6.48 o 
  -1 -12   8      265.44      289.07     14.12 o 
   0 -12   8      366.97      368.95     16.29 o 
   1 -12   8       29.01        7.65      8.48 o 
   2 -12   8      343.26      402.04     29.38 o 
   3 -12   8      128.34      126.60     22.50 o 
   4 -12   8       60.16       56.64     20.64 o 
  -7 -11   8      377.90      360.84     24.00 o 
  -6 -11   8       14.65        6.79     10.59 o 
  -5 -11   8        3.36      -11.03      7.94 o 
  -4 -11   8     1323.12     1380.27     45.70 o 
  -3 -11   8       11.01       10.68      8.82 o 
  -2 -11   8      230.65      254.71     12.89 o 
  -1 -11   8      655.87      721.20     21.45 o 
   0 -11   8      192.54      197.40     11.80 o 
   1 -11   8      259.68      280.17     14.07 o 
   2 -11   8       86.93      101.12     11.53 o 
   3 -11   8        0.48      -19.19     12.79 o 
   4 -11   8        6.88       -7.85     14.82 o 
   5 -11   8        0.18      -12.44     15.97 o 
  -8 -10   8      349.47      319.99     23.11 o 
  -7 -10   8       30.61       35.64     12.88 o 
  -6 -10   8       52.06       55.41     12.35 o 
  -5 -10   8       34.61       28.23     10.06 o 
  -4 -10   8        0.10        3.62      7.85 o 
  -3 -10   8        0.44       -3.19      6.31 o 
  -2 -10   8        6.84       -1.28      5.72 o 
  -1 -10   8       47.81       46.85      9.04 o 
   0 -10   8      171.93      169.54     10.81 o 
   1 -10   8       77.47      106.72     10.09 o 
   2 -10   8       13.13        5.56     12.88 o 
   3 -10   8      386.91      386.34     27.53 o 
   4 -10   8      276.27      313.29     26.38 o 
   5 -10   8       72.26       65.37     18.97 o 
  -9  -9   8        0.28        0.62     11.65 o 
  -8  -9   8       99.45       90.43     15.88 o 
  -7  -9   8       40.70       39.17     11.47 o 
  -6  -9   8      373.54      408.48     22.23 o 
  -5  -9   8      401.60      406.80     21.35 o 
  -4  -9   8      136.36      132.60     12.79 o 
  -3  -9   8      372.40      413.71     14.42 o 
  -2  -9   8       94.70       78.30      7.81 o 
  -1  -9   8       78.35       90.47      8.33 o 
   0  -9   8      435.04      491.32     24.57 o 
   1  -9   8      124.06      145.69     10.36 o 
   2  -9   8      254.07      230.71     20.64 o 
   3  -9   8      147.58      166.83     19.32 o 
   4  -9   8       15.87        3.00     13.50 o 
   5  -9   8        9.04      -10.59     14.12 o 
   6  -9   8       26.49        8.03     15.70 o 
  -9  -8   8      222.09      213.15     19.67 o 
  -8  -8   8       15.10       11.82     10.15 o 
  -7  -8   8      349.30      346.72     21.09 o 
  -6  -8   8        3.56       -2.21      8.12 o 
  -5  -8   8     1486.03     1631.54     50.11 o 
  -4  -8   8        0.77        0.35      6.71 o 
  -3  -8   8       18.48       12.92      5.11 o 
  -2  -8   8       97.02       95.58     11.60 o 
  -1  -8   8        1.81        3.09      5.01 o 
   0  -8   8       61.15       59.09      7.69 o 
   1  -8   8      237.93      240.63     12.06 o 
   2  -8   8      993.77     1028.61     41.55 o 
   3  -8   8        5.15       -9.62      9.97 o 
   4  -8   8      188.29      193.12     20.38 o 
   5  -8   8      277.84      290.52     24.97 o 
   6  -8   8      143.64      170.54     23.38 o 
 -10  -7   8       38.69       26.11     12.79 o 
  -9  -7   8       43.53       51.43     13.15 o 
  -8  -7   8        0.23      -12.04      8.03 o 
  -7  -7   8       65.41       67.14     12.18 o 
  -6  -7   8      401.07      391.01     20.38 o 
  -5  -7   8     1713.61     1732.20     51.43 o 
  -4  -7   8        9.86        8.53      5.07 o 
  -3  -7   8      141.96      150.72      8.47 o 
  -2  -7   8      185.26      173.29      8.87 o 
  -1  -7   8       77.87      102.06      9.84 o 
   0  -7   8     1024.43     1102.68     26.39 o 
   1  -7   8      909.73      927.45     24.21 o 
   2  -7   8      546.12      542.93     27.88 o 
   3  -7   8      130.68      136.40     16.94 o 
   4  -7   8      159.95      160.22     18.97 o 
   5  -7   8       46.16       35.03     15.17 o 
   6  -7   8       80.64       93.34     18.62 o 
 -10  -6   8        1.34       -3.47      8.05 o 
  -9  -6   8      297.80      251.88     16.37 o 
  -8  -6   8      292.88      258.22     22.36 o 
  -7  -6   8        3.25       -4.68      6.97 o 
  -6  -6   8     2816.42     2830.69     77.46 o 
  -5  -6   8      160.60      142.92     13.15 o 
  -4  -6   8       76.29       73.12      6.55 o 
  -3  -6   8      336.00      323.44     11.44 o 
  -2  -6   8       18.69       12.60      4.70 o 
  -1  -6   8      116.88      105.68      7.63 o 
   0  -6   8       75.99       97.04      9.22 o 
   1  -6   8        0.10      -11.51      7.68 o 
   2  -6   8      247.56      205.48     17.56 o 
   3  -6   8       21.14        8.82      9.70 o 
   4  -6   8       36.83       37.14     13.41 o 
   5  -6   8      176.51      168.42     19.59 o 
   6  -6   8      374.89      379.81     27.61 o 
 -10  -5   8       64.95       45.74      9.58 o 
  -9  -5   8       24.86       12.78      8.38 o 
  -8  -5   8       48.58       44.78      7.96 o 
  -7  -5   8       20.27       26.96      6.46 o 
  -6  -5   8        0.57        1.81      4.89 o 
  -5  -5   8      492.26      484.18     20.20 o 
  -4  -5   8      732.79      714.86     18.16 o 
  -3  -5   8       12.07        6.99      7.59 o 
  -2  -5   8      151.71      139.09      8.29 o 
  -1  -5   8     1971.94     1854.13     38.17 o 
   0  -5   8     1153.55     1134.08     26.70 o 
   1  -5   8     2565.54     2519.34     75.70 o 
   2  -5   8        4.20       -7.76      8.38 o 
   3  -5   8       34.42       15.53      9.97 o 
   4  -5   8      279.24      263.26     20.38 o 
   5  -5   8       92.58      109.31     16.67 o 
   6  -5   8       21.51       23.64     14.56 o 
   7  -5   8       48.26       60.70     18.17 o 
 -11  -4   8      240.01      234.32     25.76 o 
 -10  -4   8       64.02       83.46     15.88 o 
  -9  -4   8       24.10       25.47      7.98 o 
  -8  -4   8     1252.52     1270.24     30.46 o 
  -7  -4   8     2233.94     2265.10     78.92 o 
  -6  -4   8      123.64      135.31      9.53 o 
  -5  -4   8      664.79      654.67     16.69 o 
  -4  -4   8        1.43       -3.62      3.20 o 
  -3  -4   8     1045.06     1115.28     25.08 o 
  -2  -4   8     1329.41     1271.19     28.12 o 
  -1  -4   8        6.64        3.46      4.51 o 
   0  -4   8        0.22        4.94      7.15 o 
   1  -4   8        0.16        6.26      8.73 o 
   2  -4   8      356.51      321.49     20.91 o 
   3  -4   8        4.24        1.59      8.91 o 
   4  -4   8      521.93      462.47     25.59 o 
   5  -4   8      154.84      112.22     16.41 o 
   6  -4   8       15.96       26.47     13.59 o 
 -11  -3   8      183.57      196.74     22.59 o 
 -10  -3   8        4.39       16.59     13.50 o 
  -9  -3   8        1.11      -10.06     11.12 o 
  -8  -3   8       61.06       59.17     13.32 o 
  -7  -3   8       45.55       52.68      6.99 o 
  -6  -3   8      179.01      173.13      9.14 o 
  -5  -3   8       24.10       27.29      3.97 o 
  -4  -3   8      403.42      383.96      9.93 o 
  -3  -3   8     1799.82     1807.82     29.61 o 
  -2  -3   8      304.97      270.83     10.77 o 
  -1  -3   8      369.35      349.03     12.70 o 
   0  -3   8     1197.63     1211.06     42.52 o 
   1  -3   8      233.01      232.03     18.00 o 
   2  -3   8        6.92       -5.12      8.38 o 
   3  -3   8      101.69       75.96     13.32 o 
   4  -3   8        8.04       12.26     11.12 o 
   5  -3   8      230.67      206.27     19.50 o 
   6  -3   8       24.76       14.12     12.88 o 
 -11  -2   8       32.67       35.64     16.41 o 
 -10  -2   8      181.75      176.54     20.20 o 
  -9  -2   8      391.06      421.54     26.47 o 
  -8  -2   8       94.06      106.60     11.78 o 
  -7  -2   8      750.69      748.84     19.67 o 
  -6  -2   8      706.82      719.32     14.99 o 
  -5  -2   8       77.46       85.68      4.90 o 
  -4  -2   8     2731.17     2758.57     42.55 o 
  -3  -2   8      769.42      804.19     19.94 o 
  -2  -2   8        5.69       -1.52      4.41 o 
  -1  -2   8     1545.75     1560.43     50.82 o 
   0  -2   8       15.10       14.03      8.65 o 
   1  -2   8       15.76        8.12      7.32 o 
   2  -2   8        6.19        0.19      5.89 o 
   3  -2   8       11.85       -5.91      7.63 o 
   4  -2   8       77.13       72.02     10.68 o 
   5  -2   8      166.42      221.44     19.76 o 
   6  -2   8       89.84       52.23     14.82 o 
 -11  -1   8        6.50       -0.18     15.35 o 
 -10  -1   8       98.52      102.96     17.64 o 
  -9  -1   8        1.07        3.88     12.00 o 
  -8  -1   8      106.38       94.58     14.91 o 
  -7  -1   8        9.61       14.38      5.34 o 
  -6  -1   8       13.04       11.46      3.84 o 
  -5  -1   8       73.88       73.37      4.81 o 
  -4  -1   8       93.75      113.12      6.28 o 
  -3  -1   8      608.59      610.42     23.16 o 
  -2  -1   8     1795.65     1748.79     54.26 o 
  -1  -1   8       92.57       80.02     11.47 o 
   0  -1   8        8.97       -5.12      8.65 o 
   1  -1   8      581.84      566.17     18.15 o 
   2  -1   8      349.44      390.94     15.99 o 
   3  -1   8     1931.05     1863.83     52.36 o 
   4  -1   8      257.09      239.10     14.25 o 
   5  -1   8       94.42       82.90     14.69 o 
   6  -1   8      258.41      263.09     26.47 o 
 -11   0   8       25.42       19.50     16.94 o 
 -10   0   8       53.29       60.61     16.59 o 
  -9   0   8       52.65       56.90     14.73 o 
  -8   0   8      450.31      462.30     25.41 o 
  -7   0   8      241.02      210.77     11.88 o 
  -6   0   8      271.87      287.32      9.15 o 
  -5   0   8     2520.41     2517.27     50.20 o 
  -4   0   8      688.50      743.75     13.85 o 
  -3   0   8     1268.12     1256.85     41.91 o 
  -2   0   8      185.12      179.18     14.73 o 
  -1   0   8       15.52        7.41      8.12 o 
   0   0   8     2865.56     3040.93     87.87 o 
   1   0   8       23.99       14.63      6.96 o 
   2   0   8      506.92      529.37     25.98 o 
   3   0   8       89.91      127.30     20.25 o 
   4   0   8        0.33       -3.18      8.35 o 
   5   0   8        0.85       -4.02      8.45 o 
   6   0   8      119.87      104.19     21.88 o 
 -11   1   8       20.35        5.65     16.23 o 
 -10   1   8        5.29      -14.20     13.59 o 
  -9   1   8        2.46       -7.41     11.65 o 
  -8   1   8      261.27      223.30     20.73 o 
  -7   1   8        0.67       -1.12      6.30 o 
  -6   1   8       29.66       26.51      6.71 o 
  -5   1   8       32.45       33.95      5.35 o 
  -4   1   8      126.43      132.95      7.72 o 
  -3   1   8       75.20       87.79      8.88 o 
  -2   1   8       40.73       32.82      9.35 o 
  -1   1   8     1914.57     1916.50     59.90 o 
   0   1   8      430.46      492.21     25.59 o 
   1   1   8      771.09      825.47     23.82 o 
   2   1   8     2121.41     2269.16     49.79 o 
   3   1   8      467.24      466.99     30.75 o 
   4   1   8      190.42      207.40     14.86 o 
   5   1   8      228.85      220.83     25.41 o 
   6   1   8       42.13       -7.94     17.38 o 
 -11   2   8        0.13      -18.26     16.15 o 
 -10   2   8        5.63       -5.82     14.20 o 
  -9   2   8       94.15       90.17     17.29 o 
  -8   2   8       39.93       41.11     13.23 o 
  -7   2   8      377.07      416.59     17.22 o 
  -6   2   8        6.09       11.60      6.35 o 
  -5   2   8      853.86      903.64     23.91 o 
  -4   2   8     2089.82     2076.54     62.82 o 
  -3   2   8       53.86       74.09     11.56 o 
  -2   2   8      846.91      821.93     25.54 o 
  -1   2   8      252.90      235.56     17.73 o 
   0   2   8     1194.25     1356.90     47.82 o 
   1   2   8     1752.47     1845.57     60.43 o 
   2   2   8       57.48       60.40      9.78 o 
   3   2   8      408.26      395.24     18.62 o 
   4   2   8        3.87       -3.70      9.25 o 
   5   2   8       30.72       26.20     18.26 o 
   6   2   8       12.36      -27.70     19.67 o 
 -11   3   8      186.52      161.19     25.14 o 
 -10   3   8       32.96       26.38     17.29 o 
  -9   3   8       57.15       48.35     15.88 o 
  -8   3   8       37.43       34.45      9.54 o 
  -7   3   8       58.94       52.73     17.60 o 
  -6   3   8      127.13      120.97     15.70 o 
  -5   3   8        0.05       -1.52      6.26 o 
  -4   3   8        3.78       -0.44      7.41 o 
  -3   3   8      303.64      290.79     18.97 o 
  -2   3   8       79.97       70.91      8.94 o 
  -1   3   8       24.69       17.55      8.46 o 
   0   3   8     2612.33     2644.70     58.82 o 
   1   3   8      873.62      937.83     39.08 o 
   2   3   8      162.98      173.07     14.12 o 
   3   3   8      321.93      373.96     18.84 o 
   4   3   8        2.63      -13.00     10.27 o 
   5   3   8      280.47      321.84     29.56 o 
   6   3   8      182.20      203.71     28.67 o 
 -10   4   8        1.23       18.44     18.17 o 
  -9   4   8       64.74       46.14     16.85 o 
  -8   4   8       78.43       76.39     11.43 o 
  -7   4   8        2.05        1.81      8.45 o 
  -6   4   8     1515.62     1590.15     38.33 o 
  -5   4   8        7.10        8.73     10.85 o 
  -4   4   8      336.64      330.84     21.62 o 
  -3   4   8      784.33      755.56     32.03 o 
  -2   4   8        5.03       -4.68      8.56 o 
  -1   4   8     1271.64     1271.34     33.76 o 
   0   4   8      799.72      876.64     27.39 o 
   1   4   8       40.68       37.15     10.85 o 
   2   4   8      317.61      333.33     14.55 o 
   3   4   8       63.00       66.38     11.63 o 
   4   4   8       89.84       69.26     20.03 o 
   5   4   8        5.87      -16.41     18.88 o 
 -10   5   8       96.08       65.11     21.17 o 
  -9   5   8       27.16       -2.21     15.97 o 
  -8   5   8       31.68       31.60     10.73 o 
  -7   5   8       74.09       84.81     13.76 o 
  -6   5   8      165.83      162.01     13.32 o 
  -5   5   8      169.07      175.39     19.76 o 
  -4   5   8       63.90       60.79     13.41 o 
  -3   5   8       23.18       20.56      9.97 o 
  -2   5   8      352.80      367.01     22.94 o 
  -1   5   8       19.76       30.35     11.47 o 
   0   5   8       13.04       12.70     11.29 o 
   1   5   8      930.92      964.05     40.14 o 
   2   5   8      146.93      180.57     12.34 o 
   3   5   8       23.85       14.58      9.37 o 
   4   5   8      363.14      404.95     31.94 o 
   5   5   8        4.04      -12.79     20.20 o 
 -10   6   8       51.04       64.58     22.41 o 
  -9   6   8        2.20      -14.10     10.81 o 
  -8   6   8       18.41       -4.27     10.49 o 
  -7   6   8       29.27       46.05     11.16 o 
  -6   6   8      234.81      270.94     23.73 o 
  -5   6   8      517.16      507.64     29.64 o 
  -4   6   8      100.43       89.90     15.44 o 
  -3   6   8        3.93        1.06     10.59 o 
  -2   6   8      429.16      432.74     25.76 o 
  -1   6   8       83.11       77.64     14.82 o 
   0   6   8      264.69      286.20     22.06 o 
   1   6   8        1.81       -4.68     12.00 o 
   2   6   8      131.50      114.73     14.21 o 
   3   6   8       67.94       51.17     20.03 o 
   4   6   8      136.29      118.49     24.53 o 
  -9   7   8       77.30       43.27     14.17 o 
  -8   7   8       23.86       25.43     12.20 o 
  -7   7   8       20.28       -1.68     15.53 o 
  -6   7   8        6.13       -0.62     13.15 o 
  -5   7   8       10.56        7.94     13.41 o 
  -4   7   8      146.75      143.63     19.32 o 
  -3   7   8        4.83        7.85     12.88 o 
  -2   7   8        1.92        1.68     11.20 o 
  -1   7   8       66.29       50.82     14.82 o 
   0   7   8       47.70       54.70     14.65 o 
   1   7   8        9.43       -2.91     12.88 o 
   2   7   8      326.47      341.38     20.18 o 
   3   7   8      331.41      330.84     30.44 o 
  -8   8   8       16.84       -9.97     15.53 o 
  -7   8   8       42.06       43.41     17.12 o 
  -6   8   8        3.97       -7.23     13.76 o 
  -5   8   8       41.35       43.05     16.41 o 
  -4   8   8      200.14      204.95     23.38 o 
  -3   8   8       45.89       64.85     16.94 o 
  -2   8   8       13.51       13.85     13.50 o 
  -1   8   8      259.82      249.50     23.38 o 
   0   8   8        3.76        9.26     13.06 o 
   1   8   8      230.35      262.53     18.14 o 
   2   8   8      304.64      299.23     23.64 o 
   3   8   8       10.55      -28.58     19.06 o 
  -7   9   8       64.07       66.26     19.23 o 
  -6   9   8       21.45       24.61     16.85 o 
  -5   9   8       44.89       62.64     18.00 o 
  -4   9   8        0.18       -4.23     15.09 o 
  -3   9   8       38.02       35.55     16.59 o 
  -2   9   8        1.79        5.91     14.82 o 
  -1   9   8        7.16        3.88     14.12 o 
   0   9   8      283.44      276.14     25.85 o 
   1   9   8        0.27        4.15     11.91 o 
   2   9   8       12.79       17.20     21.00 o 
  -6  10   8        0.20       -7.15     16.41 o 
  -5  10   8        1.01       -4.50     15.62 o 
  -4  10   8       54.92       63.17     19.14 o 
  -3  10   8       64.88       84.17     20.64 o 
  -2  10   8       95.11      101.19     20.73 o 
  -1  10   8        2.05      -14.73     14.56 o 
   0  10   8      116.86      102.69     20.73 o 
  -4  11   8       14.70       31.50     17.73 o 
  -3  11   8        5.34       -6.53     17.64 o 
  -2  11   8        4.86       -5.82     17.03 o 
  -3 -14   9        2.93       -0.88     11.38 o 
  -2 -14   9      565.15      609.72     28.76 o 
  -1 -14   9       37.14       52.00     10.76 o 
   0 -14   9       65.32       67.87     11.87 o 
  -5 -13   9       69.40       77.02     14.38 o 
  -4 -13   9       62.98       56.82     13.23 o 
  -3 -13   9      320.26      353.43     21.79 o 
  -2 -13   9       96.98       92.28     14.65 o 
  -1 -13   9       37.21       30.18      9.75 o 
   0 -13   9        1.96       18.78     10.28 o 
   1 -13   9       10.01       -6.78      9.04 o 
   2 -13   9        2.28        1.32     15.70 o 
  -6 -12   9        0.61       -4.15      9.53 o 
  -5 -12   9        3.76       -9.09      9.35 o 
  -4 -12   9       37.83       41.20     12.00 o 
  -3 -12   9      301.77      326.96     19.85 o 
  -2 -12   9      254.07      246.79     13.52 o 
  -1 -12   9      961.87     1009.63     27.94 o 
   0 -12   9       78.08       80.00     10.96 o 
   1 -12   9       33.75       67.33     11.06 o 
   2 -12   9      379.15      425.51     30.70 o 
   3 -12   9       23.85        9.70     16.67 o 
  -7 -11   9      229.05      204.59     19.06 o 
  -6 -11   9       20.44       13.50     10.15 o 
  -5 -11   9      246.94      257.97     18.35 o 
  -4 -11   9      356.86      396.75     21.53 o 
  -3 -11   9      152.16      151.75     14.73 o 
  -2 -11   9      729.50      748.44     22.22 o 
  -1 -11   9      122.52      137.06     15.00 o 
   0 -11   9       20.13       19.07      8.18 o 
   1 -11   9       18.86       26.80      9.21 o 
   2 -11   9        0.55       -9.79     12.97 o 
   3 -11   9        4.44       -5.91     15.26 o 
   4 -11   9      189.10      160.22     24.53 o 
  -8 -10   9      270.78      258.59     21.26 o 
  -7 -10   9       20.43       14.56     10.94 o 
  -6 -10   9        5.50       -4.94      8.47 o 
  -5 -10   9       32.74       35.29      9.97 o 
  -4 -10   9        3.32       -0.97      7.68 o 
  -3 -10   9      244.28      245.88     12.47 o 
  -2 -10   9      327.09      333.45     13.88 o 
  -1 -10   9      236.77      226.66     12.17 o 
   0 -10   9       80.65       95.99      9.97 o 
   1 -10   9       11.35        5.09      8.65 o 
   2 -10   9      158.73      152.98     19.85 o 
   3 -10   9      672.97      712.86     37.67 o 
   4 -10   9       67.19       92.19     19.76 o 
  -9  -9   9      252.10      225.41     20.56 o 
  -8  -9   9       18.04       20.64     11.82 o 
  -7  -9   9       78.26       82.58     13.59 o 
  -6  -9   9      359.27      350.96     20.38 o 
  -5  -9   9      132.13      133.57     13.50 o 
  -4  -9   9      789.39      793.93     29.82 o 
  -3  -9   9      955.71      976.91     24.79 o 
  -2  -9   9       34.80       42.62      7.25 o 
  -1  -9   9      102.82      108.92      9.53 o 
   0  -9   9        1.06        0.63      6.17 o 
   1  -9   9       46.37       42.21      8.58 o 
   2  -9   9       23.73       14.56     12.00 o 
   3  -9   9       21.27       15.79     13.41 o 
   4  -9   9        1.22       -6.00     13.41 o 
   5  -9   9        2.13        7.15     14.65 o 
  -9  -8   9       94.31       93.17     15.97 o 
  -8  -8   9        1.04      -12.44      8.29 o 
  -7  -8   9       63.00       60.96     11.82 o 
  -6  -8   9       86.62       71.73     11.47 o 
  -5  -8   9       37.88       36.97      9.44 o 
  -4  -8   9       30.74       31.58      8.29 o 
  -3  -8   9        4.66        2.32      5.02 o 
  -2  -8   9       97.62       83.68      9.70 o 
  -1  -8   9        0.97        1.31      5.57 o 
   0  -8   9       20.61       18.65      6.77 o 
   1  -8   9      567.88      581.49     29.91 o 
   2  -8   9       99.39      111.34     16.59 o 
   3  -8   9      173.08      179.01     19.59 o 
   4  -8   9      504.32      547.70     32.29 o 
   5  -8   9       17.62       33.53     15.79 o 
 -10  -7   9        1.61       -6.62     10.06 o 
  -9  -7   9       36.95       22.50     11.20 o 
  -8  -7   9      286.99      276.58     19.14 o 
  -7  -7   9       15.99       11.20      8.65 o 
  -6  -7   9      429.84      421.18     20.91 o 
  -5  -7   9      531.87      535.08     22.94 o 
  -4  -7   9        8.80       -1.31      4.64 o 
  -3  -7   9      648.98      626.06     17.59 o 
  -2  -7   9      316.20      334.23     16.28 o 
  -1  -7   9      869.63      753.42     23.38 o 
   0  -7   9      253.00      287.12     23.29 o 
   1  -7   9      529.96      512.14     26.82 o 
   2  -7   9       29.55       18.53     11.12 o 
   3  -7   9        9.86       12.44     11.12 o 
   4  -7   9       19.95       15.09     12.88 o 
   5  -7   9        3.19       -4.23     14.12 o 
   6  -7   9        5.83       -4.94     14.47 o 
 -10  -6   9       70.60       46.76     13.32 o 
  -9  -6   9      209.10      172.74     16.76 o 
  -8  -6   9        1.38       -2.12      7.59 o 
  -7  -6   9       19.02       15.97      8.47 o 
  -6  -6   9     1514.55     1476.88     45.61 o 
  -5  -6   9      205.99      188.98     13.76 o 
  -4  -6   9      418.26      382.43     24.92 o 
  -3  -6   9      159.14      146.67      8.71 o 
  -2  -6   9       19.56       10.59      5.29 o 
  -1  -6   9      164.24      145.52      9.54 o 
   0  -6   9      190.25      193.15     10.97 o 
   1  -6   9      793.84      754.76     33.17 o 
   2  -6   9      199.34      193.48     17.64 o 
   3  -6   9       30.69       17.12     11.82 o 
   4  -6   9      171.44      180.51     18.97 o 
   5  -6   9      901.83      906.77     41.55 o 
   6  -6   9       31.72        9.70     14.91 o 
 -10  -5   9       12.16        5.88     23.25 o 
  -9  -5   9       86.48       84.57      9.87 o 
  -8  -5   9       58.50       64.44      8.47 o 
  -7  -5   9      648.74      658.07     26.47 o 
  -6  -5   9      127.75      133.75     12.44 o 
  -5  -5   9       72.67       79.08      7.08 o 
  -4  -5   9     1144.20     1096.85     25.35 o 
  -3  -5   9        4.74       -0.79      4.62 o 
  -2  -5   9      694.89      688.24     18.98 o 
  -1  -5   9     1630.93     1665.89     36.28 o 
   0  -5   9       29.39        6.71      9.09 o 
   1  -5   9      852.86      761.82     33.17 o 
   2  -5   9       91.97       73.40     13.15 o 
   3  -5   9       58.89       17.64     12.26 o 
   4  -5   9       26.08       -2.12     11.20 o 
   5  -5   9       12.28       24.97     13.59 o 
   6  -5   9       19.40        2.47     15.35 o 
 -10  -4   9      304.37      332.25     26.29 o 
  -9  -4   9        4.95        0.38      6.71 o 
  -8  -4   9      722.99      729.98     52.58 o 
  -7  -4   9     1451.56     1513.61     89.55 o 
  -6  -4   9        7.91        1.16      4.89 o 
  -5  -4   9      371.69      381.83     12.38 o 
  -4  -4   9        4.00       -4.11      4.43 o 
  -3  -4   9      211.67      224.29     10.58 o 
  -2  -4   9      253.99      260.19     15.53 o 
  -1  -4   9       25.86       20.52      6.14 o 
   0  -4   9      442.26      424.71     24.35 o 
   1  -4   9       58.79       55.58     12.70 o 
   2  -4   9       20.20        2.38      9.44 o 
   3  -4   9     1078.82     1049.70     41.99 o 
   4  -4   9       86.99       75.52     15.09 o 
   5  -4   9       54.76       25.06     12.79 o 
   6  -4   9      565.64      556.26     32.55 o 
 -11  -3   9       76.90       83.37     18.53 o 
 -10  -3   9       22.53       29.20     14.20 o 
  -9  -3   9       97.04       89.02     15.79 o 
  -8  -3   9      385.49      377.14     15.08 o 
  -7  -3   9        8.70        1.33      5.57 o 
  -6  -3   9      842.99      896.77     42.44 o 
  -5  -3   9      789.37      770.36     15.99 o 
  -4  -3   9      422.77      442.30     11.37 o 
  -3  -3   9     1985.23     1939.19     40.23 o 
  -2  -3   9       54.50       47.32      6.89 o 
  -1  -3   9      799.23      809.46     33.53 o 
   0  -3   9     3319.46     3459.29     99.34 o 
   1  -3   9     1477.25     1483.23     51.70 o 
   2  -3   9      111.61       95.81     14.65 o 
   3  -3   9      572.64      531.38     28.23 o 
   4  -3   9       98.50      105.43     16.94 o 
   5  -3   9        5.64      -11.65     11.29 o 
   6  -3   9        0.07      -16.32     12.26 o 
 -11  -2   9       61.92       67.67     18.00 o 
 -10  -2   9       64.30       50.38     16.23 o 
  -9  -2   9      297.61      326.17     25.41 o 
  -8  -2   9      520.73      492.91     26.38 o 
  -7  -2   9     1305.91     1346.70     56.55 o 
  -6  -2   9      688.36      698.89     13.84 o 
  -5  -2   9        2.27        1.49      3.80 o 
  -4  -2   9     1244.11     1295.95     23.92 o 
  -3  -2   9       21.83        9.77      5.49 o 
  -2  -2   9        8.22        8.38      8.91 o 
  -1  -2   9      457.10      512.59     26.47 o 
   0  -2   9      341.43      292.55     20.82 o 
   1  -2   9        1.44       -4.15     10.15 o 
   2  -2   9       92.84       97.40     15.35 o 
   3  -2   9       22.72        0.26     11.47 o 
   4  -2   9      817.67      772.67     35.47 o 
   5  -2   9        7.83        4.23     12.00 o 
 -11  -1   9      104.35       82.75     19.32 o 
 -10  -1   9       34.44       27.17     14.82 o 
  -9  -1   9       16.29        6.18     12.09 o 
  -8  -1   9      292.60      295.55     21.97 o 
  -7  -1   9      159.75      182.98     18.53 o 
  -6  -1   9        3.99        3.05      6.54 o 
  -5  -1   9      742.18      729.85     14.25 o 
  -4  -1   9     1413.06     1398.58     25.08 o 
  -3  -1   9      119.36      116.99     14.03 o 
  -2  -1   9     1157.61     1183.45     42.44 o 
  -1  -1   9       89.35      112.22     14.20 o 
   0  -1   9       26.86       30.44     12.18 o 
   1  -1   9      690.21      732.57     24.35 o 
   2  -1   9       20.92       18.19      7.86 o 
   3  -1   9       55.10       43.56      9.46 o 
   4  -1   9      193.33      193.04     19.85 o 
   5  -1   9       95.93       77.64     16.67 o 
 -11   0   9      132.22      101.28     19.67 o 
 -10   0   9       63.58       48.44     15.79 o 
  -9   0   9      111.77      104.19     16.67 o 
  -8   0   9      169.51      200.45     20.38 o 
  -7   0   9      619.83      669.43     20.80 o 
  -6   0   9      738.07      753.62     21.51 o 
  -5   0   9      579.79      597.00     12.79 o 
  -4   0   9        9.28        8.30     10.32 o 
  -3   0   9      131.96      138.07     15.17 o 
  -2   0   9      106.92      111.07     14.03 o 
  -1   0   9       17.91       10.23      9.35 o 
   0   0   9      151.56      151.83     17.56 o 
   1   0   9      232.83      223.74     13.79 o 
   2   0   9        7.71       19.99      8.75 o 
   3   0   9      253.68      246.26     15.75 o 
   4   0   9       12.79        2.32      9.14 o 
   5   0   9      473.27      401.39     20.00 o 
 -11   1   9        5.65       12.18     16.76 o 
 -10   1   9      125.95       95.19     18.70 o 
  -9   1   9       51.92       36.70     14.65 o 
  -8   1   9       62.95       73.40     14.65 o 
  -7   1   9       63.04       66.34      9.33 o 
  -6   1   9      182.91      212.45     12.81 o 
  -5   1   9      110.72       90.25      8.95 o 
  -4   1   9      275.59      260.28     13.90 o 
  -3   1   9      842.04      878.34     25.52 o 
  -2   1   9      300.25      310.90     20.29 o 
  -1   1   9      556.59      571.34     28.58 o 
   0   1   9      375.15      376.37     24.53 o 
   1   1   9      160.50      157.84     12.92 o 
   2   1   9     1241.99     1249.48     33.47 o 
   3   1   9       12.73        0.54      9.14 o 
   4   1   9        1.82      -10.74      9.63 o 
   5   1   9      146.38      143.72     23.91 o 
 -10   2   9       39.03       42.08     17.73 o 
  -9   2   9      260.49      327.31     25.94 o 
  -8   2   9      169.35      152.36     18.09 o 
  -7   2   9      104.99      101.08     10.54 o 
  -6   2   9      465.43      483.46     18.31 o 
  -5   2   9      438.16      466.11     17.22 o 
  -4   2   9       39.47       47.91     10.94 o 
  -3   2   9       33.46       39.57      8.65 o 
  -2   2   9        3.63        1.17      7.14 o 
  -1   2   9      394.87      409.63     24.88 o 
   0   2   9      151.36      142.66     18.26 o 
   1   2   9       62.21       78.00     10.60 o 
   2   2   9       15.98        3.38      8.98 o 
   3   2   9        1.82        0.93      9.86 o 
   4   2   9      170.15      171.66     15.62 o 
   5   2   9        4.99      -22.94     18.17 o 
 -10   3   9       30.71       54.43     18.62 o 
  -9   3   9        3.89      -20.51     13.67 o 
  -8   3   9        2.67        6.91      9.47 o 
  -7   3   9       40.46       55.55      9.97 o 
  -6   3   9       71.17       56.65      9.53 o 
  -5   3   9        0.60       -7.50      9.09 o 
  -4   3   9        9.61       -8.91      8.91 o 
  -3   3   9       42.12       43.58     11.29 o 
  -2   3   9      929.22      893.78     36.13 o 
  -1   3   9      621.71      664.56     23.67 o 
   0   3   9      535.04      546.13     21.97 o 
   1   3   9      258.45      262.03     15.54 o 
   2   3   9       40.07       32.67     10.70 o 
   3   3   9      156.14      174.59     20.87 o 
   4   3   9      226.22      238.65     26.56 o 
   5   3   9        0.47        4.68     20.03 o 
 -10   4   9       77.58       76.40     21.62 o 
  -9   4   9      139.80      129.78     21.62 o 
  -8   4   9      144.76      168.82     14.78 o 
  -7   4   9      116.23      156.50     13.60 o 
  -6   4   9        2.09        5.22      8.26 o 
  -5   4   9      345.63      330.40     23.11 o 
  -4   4   9     1292.74     1272.02     46.85 o 
  -3   4   9       12.49       19.50     11.20 o 
  -2   4   9       15.75       13.67     10.68 o 
  -1   4   9      248.97      297.16     17.14 o 
   0   4   9       23.48       34.40     19.06 o 
   1   4   9      126.55      125.62     11.41 o 
   2   4   9       75.87       80.97     10.83 o 
   3   4   9       80.85       79.97     11.48 o 
   4   4   9        4.82      -19.14     18.09 o 
 -10   5   9       71.69       66.70     22.50 o 
  -9   5   9        8.33       13.59     17.73 o 
  -8   5   9        5.18        8.45     10.61 o 
  -7   5   9       26.77       20.08     10.20 o 
  -6   5   9      126.49      145.22     19.23 o 
  -5   5   9       18.18       20.91     13.67 o 
  -4   5   9       28.64       24.44     12.26 o 
  -3   5   9      207.99      182.63     18.53 o 
  -2   5   9        9.98        5.82     11.29 o 
  -1   5   9      260.05      263.09     21.88 o 
   0   5   9      261.06      265.56     23.11 o 
   1   5   9       42.63       46.84      9.73 o 
   2   5   9       40.49       30.72      9.80 o 
   3   5   9      127.12      134.14     13.10 o 
   4   5   9      154.31      178.48     26.82 o 
  -9   6   9       75.89       68.62     14.68 o 
  -8   6   9       10.71        3.82     17.87 o 
  -7   6   9      118.67      121.13     19.76 o 
  -6   6   9        2.23        1.68     13.23 o 
  -5   6   9      257.65      232.30     22.59 o 
  -4   6   9       62.30       49.94     14.73 o 
  -3   6   9      441.61      455.06     28.32 o 
  -2   6   9        9.31       23.82     13.32 o 
  -1   6   9        5.13      -10.41     11.38 o 
   0   6   9       25.07       41.11     15.09 o 
   1   6   9       31.65        9.28     18.92 o 
   2   6   9       47.61       22.59     12.73 o 
   3   6   9        0.18      -17.29     18.88 o 
  -9   7   9       81.07       85.53     15.91 o 
  -8   7   9       92.94       91.05     20.29 o 
  -7   7   9       82.98       53.29     18.09 o 
  -6   7   9       65.61       41.73     17.29 o 
  -5   7   9       69.74       56.20     17.20 o 
  -4   7   9      128.32      147.34     20.91 o 
  -3   7   9       21.51       19.14     14.03 o 
  -2   7   9       55.81       63.52     16.50 o 
  -1   7   9        7.21        9.18     13.67 o 
   0   7   9      100.06      115.31     19.67 o 
   1   7   9      144.36      174.38     16.40 o 
   2   7   9      301.24      310.39     20.93 o 
  -8   8   9      132.84      131.81     23.82 o 
  -7   8   9       28.57        1.15     17.03 o 
  -6   8   9       17.70       17.38     16.59 o 
  -5   8   9       24.86       20.91     16.06 o 
  -4   8   9       52.96       57.08     18.26 o 
  -3   8   9       11.71        1.94     14.03 o 
  -2   8   9      137.76      141.69     20.64 o 
  -1   8   9        0.83       -3.44     14.47 o 
   0   8   9        8.09       -5.56     15.09 o 
   1   8   9      511.11      524.15     24.27 o 
  -7   9   9        0.05        3.53     17.82 o 
  -6   9   9        0.02        6.88     16.76 o 
  -5   9   9        8.23       15.09     16.76 o 
  -4   9   9       18.85        9.70     16.50 o 
  -3   9   9        9.45       13.67     16.23 o 
  -2   9   9        0.20       -6.97     15.44 o 
  -1   9   9      173.33      148.66     22.59 o 
   0   9   9       16.96       14.12     17.56 o 
  -4  10   9        3.16       -8.38     17.03 o 
  -3  10   9       92.42      114.96     23.20 o 
  -2  10   9       14.46        9.00     16.67 o 
  -4 -13  10        4.41        8.12     11.56 o 
  -3 -13  10       24.91       26.47     12.35 o 
  -2 -13  10        0.39      -13.15     10.76 o 
  -1 -13  10       14.04       -0.31      9.14 o 
   0 -13  10       10.64       18.78      9.81 o 
   1 -13  10        1.49       -8.44      9.69 o 
  -6 -12  10       11.06        6.18     10.32 o 
  -5 -12  10       13.93       -9.00      9.00 o 
  -4 -12  10      490.03      525.82     25.94 o 
  -3 -12  10       45.25       39.79     11.91 o 
  -2 -12  10      154.65      167.19     12.40 o 
  -1 -12  10      914.63      890.17     67.93 o 
   0 -12  10       12.16        8.52      9.14 o 
   1 -12  10      157.18      132.96     13.67 o 
   2 -12  10      120.29      104.90     20.91 o 
  -7 -11  10       61.92       53.38     13.41 o 
  -6 -11  10       34.93       25.14     10.94 o 
  -5 -11  10       99.06       92.11     13.76 o 
  -4 -11  10      194.33      195.68     16.32 o 
  -3 -11  10      103.74       89.64     12.97 o 
  -2 -11  10       71.58       69.50      9.50 o 
  -1 -11  10        0.58       -0.38      7.90 o 
   0 -11  10       20.13       18.01     13.76 o 
   1 -11  10       63.18       67.81     11.12 o 
   2 -11  10       15.66       -2.03     15.53 o 
   3 -11  10      360.83      386.25     30.61 o 
  -8 -10  10       34.48       25.23     12.62 o 
  -7 -10  10       14.85        4.50      9.62 o 
  -6 -10  10       38.12       23.91     10.50 o 
  -5 -10  10       96.95       80.28     12.53 o 
  -4 -10  10       54.60       31.32     10.15 o 
  -3 -10  10     1215.99     1180.71     41.91 o 
  -2 -10  10      449.78      419.32     16.29 o 
  -1 -10  10       30.97       34.46      8.33 o 
   0 -10  10      907.11      928.03     26.56 o 
   1 -10  10      196.82      222.41     21.88 o 
   2 -10  10      279.95      311.96     25.76 o 
   3 -10  10      326.17      355.37     28.06 o 
   4 -10  10        3.45        5.47     14.20 o 
  -8  -9  10        1.23       -4.94      9.53 o 
  -7  -9  10      157.29      145.66     15.53 o 
  -6  -9  10      570.04      575.84     26.38 o 
  -5  -9  10        8.63       -1.41      7.85 o 
  -4  -9  10      531.82      518.41     23.64 o 
  -3  -9  10      558.65      537.26     26.38 o 
  -2  -9  10      428.03      428.97     16.10 o 
  -1  -9  10        3.89        3.06      6.51 o 
   0  -9  10        0.04       -2.98      7.27 o 
   1  -9  10       24.48       13.06     12.62 o 
   2  -9  10      121.04      138.42     19.50 o 
   3  -9  10        0.73        1.76     13.06 o 
   4  -9  10       36.01       46.76     16.15 o 
  -9  -8  10       13.38        0.18     10.32 o 
  -8  -8  10       63.52       57.35     12.26 o 
  -7  -8  10       74.29       65.64     11.73 o 
  -6  -8  10        6.95       -5.47      7.50 o 
  -5  -8  10       63.44       69.43     10.85 o 
  -4  -8  10      155.31      158.63     13.32 o 
  -3  -8  10      124.70      119.37      9.27 o 
  -2  -8  10      906.33      857.47     23.19 o 
  -1  -8  10       37.65       39.75      7.55 o 
   0  -8  10       55.68       50.16      8.88 o 
   1  -8  10     1191.50     1144.72     45.44 o 
   2  -8  10      305.57      310.37     23.47 o 
   3  -8  10      135.52      171.51     20.91 o 
   4  -8  10       54.29       62.82     17.56 o 
  -9  -7  10      172.01      144.95     15.79 o 
  -8  -7  10      272.85      246.32     17.82 o 
  -7  -7  10      130.54      120.69     13.59 o 
  -6  -7  10      214.23      242.09     16.15 o 
  -5  -7  10       11.00        8.03      7.76 o 
  -4  -7  10       14.07        9.14      5.55 o 
  -3  -7  10      705.71      694.79     27.04 o 
  -2  -7  10      170.46      196.44     10.90 o 
  -1  -7  10      171.00      172.94     10.85 o 
   0  -7  10        8.64        3.26     10.15 o 
   1  -7  10        0.15        6.79     10.23 o 
   2  -7  10        1.93      -12.44      9.44 o 
   3  -7  10      115.46      130.57     18.70 o 
   4  -7  10       48.34       59.82     16.59 o 
   5  -7  10       20.66       11.38     14.73 o 
 -10  -6  10       45.20       21.79     11.03 o 
  -9  -6  10      223.89      202.12     17.03 o 
  -8  -6  10       13.33        5.65      8.56 o 
  -7  -6  10      679.53      643.07     26.73 o 
  -6  -6  10      372.73      366.13     19.06 o 
  -5  -6  10       10.38        1.32      7.41 o 
  -4  -6  10        1.47        1.17      5.26 o 
  -3  -6  10       92.39      110.13      8.75 o 
  -2  -6  10       25.19       23.07      6.61 o 
  -1  -6  10      762.70      771.03     71.11 o 
   0  -6  10      566.63      560.14     28.94 o 
   1  -6  10       10.17        2.91     10.15 o 
   2  -6  10      440.97      388.45     24.70 o 
   3  -6  10      351.39      349.63     24.35 o 
   4  -6  10      202.73      204.50     21.62 o 
   5  -6  10       52.80       65.29     17.29 o 
  -9  -5  10      103.07      104.02     13.50 o 
  -8  -5  10      697.89      651.27     27.17 o 
  -7  -5  10      322.16      338.96     18.53 o 
  -6  -5  10      265.15      233.18     15.35 o 
  -5  -5  10       93.33       80.49      8.20 o 
  -4  -5  10      282.34      279.22     12.13 o 
  -3  -5  10      235.10      232.28     11.29 o 
  -2  -5  10      837.72      862.94     25.36 o 
  -1  -5  10        7.20        8.93      7.06 o 
   0  -5  10      425.01      419.51     25.06 o 
   1  -5  10       21.79       12.35     10.15 o 
   2  -5  10        0.32       -9.88     10.59 o 
   3  -5  10        2.21      -15.48     10.32 o 
   4  -5  10      146.10      157.39     20.12 o 
   5  -5  10       20.70       15.53     14.29 o 
 -10  -4  10       11.57       21.79     14.65 o 
  -9  -4  10        1.43       -9.56      6.37 o 
  -8  -4  10      568.90      543.84     25.14 o 
  -7  -4  10       21.33       15.53      8.91 o 
  -6  -4  10       73.69       68.73     10.41 o 
  -5  -4  10        5.92        5.06      5.61 o 
  -4  -4  10       29.74       23.66      6.58 o 
  -3  -4  10       13.12       14.17      6.29 o 
  -2  -4  10       73.41       98.93     14.34 o 
  -1  -4  10      200.92      212.80     19.59 o 
   0  -4  10      880.89      904.21     38.20 o 
   1  -4  10        2.21        2.91      9.97 o 
   2  -4  10      362.73      338.52     23.91 o 
   3  -4  10      470.10      495.82     28.85 o 
   4  -4  10      571.53      538.79     30.26 o 
   5  -4  10      228.99      185.18     21.53 o 
 -10  -3  10        0.49       -3.79     13.76 o 
  -9  -3  10       65.69       52.67     13.59 o 
  -8  -3  10       39.61       28.42      7.44 o 
  -7  -3  10      501.31      500.33     16.67 o 
  -6  -3  10      280.10      285.56     10.29 o 
  -5  -3  10        3.09       -5.00      4.30 o 
  -4  -3  10     1357.74     1354.73     31.15 o 
  -3  -3  10      922.68      888.44     23.61 o 
  -2  -3  10      340.77      342.58     22.59 o 
  -1  -3  10     1265.93     1390.16     49.94 o 
   0  -3  10      417.02      396.75     24.70 o 
   1  -3  10        1.55        4.41     11.12 o 
   2  -3  10      165.67      172.13     19.50 o 
   3  -3  10        3.53      -14.03     10.85 o 
   4  -3  10        4.49       12.09     13.06 o 
   5  -3  10      105.06       69.26     17.03 o 
 -10  -2  10      376.10      385.81     27.00 o 
  -9  -2  10       75.96       53.91     14.12 o 
  -8  -2  10       11.15      -12.00     10.41 o 
  -7  -2  10      424.16      413.90     15.02 o 
  -6  -2  10        7.05        2.13      4.55 o 
  -5  -2  10      493.20      484.79     13.06 o 
  -4  -2  10        6.88        9.44      6.29 o 
  -3  -2  10      178.91      170.77     13.28 o 
  -2  -2  10      162.34      150.69     17.56 o 
  -1  -2  10        6.66       -1.15     10.06 o 
   0  -2  10       14.78        7.59     12.00 o 
   1  -2  10      522.74      516.64     29.29 o 
   2  -2  10      247.29      264.32     22.50 o 
   3  -2  10      216.50      227.44     21.17 o 
   4  -2  10       80.51       80.46     16.15 o 
   5  -2  10      116.09      126.78     19.41 o 
 -10  -1  10        0.22        5.03     14.12 o 
  -9  -1  10       14.94        5.73     13.15 o 
  -8  -1  10       10.28       23.56     12.26 o 
  -7  -1  10      107.97       83.46     13.94 o 
  -6  -1  10      845.68      875.53     24.48 o 
  -5  -1  10      923.99      915.87     17.37 o 
  -4  -1  10        3.78       -6.42      5.70 o 
  -3  -1  10      744.27      747.97     32.55 o 
  -2  -1  10      901.33      905.45     37.32 o 
  -1  -1  10       47.10       56.38     13.67 o 
   0  -1  10       31.10       24.00     13.15 o 
   1  -1  10       21.42        8.56     13.15 o 
   2  -1  10       26.36       14.38     14.29 o 
   3  -1  10      146.54      175.13     21.00 o 
   4  -1  10       20.07       12.79     13.06 o 
   5  -1  10       17.24        3.71     14.20 o 
 -10   0  10        7.24      -10.68     14.03 o 
  -9   0  10      199.13      176.18     19.59 o 
  -8   0  10      189.89      167.45     17.91 o 
  -7   0  10       41.97       38.60      8.79 o 
  -6   0  10     1118.17     1146.87     29.51 o 
  -5   0  10       33.25       16.10      6.54 o 
  -4   0  10       23.00       25.67      8.44 o 
  -3   0  10       24.67       27.08     11.47 o 
  -2   0  10      387.20      354.05     22.85 o 
  -1   0  10      312.70      326.25     23.64 o 
   0   0  10       45.82       39.70     14.56 o 
   1   0  10       16.39        3.41      8.63 o 
   2   0  10      319.36      323.02     29.16 o 
   3   0  10        7.47        8.52      9.88 o 
   4   0  10      107.16       96.78     19.14 o 
 -10   1  10       67.55       75.96     18.26 o 
  -9   1  10       33.51       42.35     15.17 o 
  -8   1  10        3.68      -17.07     11.38 o 
  -7   1  10      340.87      355.94     18.66 o 
  -6   1  10       24.32       19.42      8.14 o 
  -5   1  10      328.05      311.79     21.62 o 
  -4   1  10      500.71      473.25     18.98 o 
  -3   1  10       12.16        2.55      7.86 o 
  -2   1  10      303.60      361.72     24.00 o 
  -1   1  10      825.64      886.22     38.38 o 
   0   1  10       35.28       24.17     14.03 o 
   1   1  10      564.82      619.35     22.79 o 
   2   1  10       25.46       33.73     11.16 o 
   3   1  10       71.32       50.03     12.07 o 
   4   1  10      201.62      204.07     26.38 o 
   5   1  10        0.70      -27.53     18.35 o 
 -10   2  10       31.94       20.29     16.94 o 
  -9   2  10        5.82       -5.65     14.29 o 
  -8   2  10      422.35      463.71     29.29 o 
  -7   2  10      575.25      606.18     21.93 o 
  -6   2  10       10.71       -6.09      7.47 o 
  -5   2  10       72.91       60.88     13.23 o 
  -4   2  10       18.86       14.60      8.54 o 
  -3   2  10        2.49      -11.70      7.80 o 
  -2   2  10       83.83       78.53     11.87 o 
  -1   2  10      271.06      265.64     22.06 o 
   0   2  10      540.06      559.79     31.23 o 
   1   2  10        6.37        6.87      9.38 o 
   2   2  10        6.66       -0.11      9.72 o 
   3   2  10      310.62      357.66     28.50 o 
   4   2  10      160.14      153.54     16.68 o 
 -10   3  10       18.84      -19.06     16.67 o 
  -9   3  10        0.18       -0.71     15.62 o 
  -8   3  10       54.83       53.27     11.70 o 
  -7   3  10       54.19       55.86     10.91 o 
  -6   3  10       94.45       98.19     16.50 o 
  -5   3  10       86.28       73.23     14.47 o 
  -4   3  10      152.34      153.16     17.73 o 
  -3   3  10     1313.02     1283.00     35.42 o 
  -2   3  10       89.58      133.87     29.42 o 
  -1   3  10      518.70      560.96     23.20 o 
   0   3  10      794.51      854.64     29.25 o 
   1   3  10       27.45       27.52      9.12 o 
   2   3  10       15.70       22.40     11.13 o 
   3   3  10       20.78       30.97     12.56 o 
   4   3  10       22.10       11.38     19.67 o 
 -10   4  10        8.18       26.47     19.23 o 
  -9   4  10       88.61      116.46     21.09 o 
  -8   4  10       21.35       23.58     11.08 o 
  -7   4  10      177.00      175.88     14.94 o 
  -6   4  10       67.99       82.14     16.41 o 
  -5   4  10       25.35       18.00     13.41 o 
  -4   4  10      149.07      183.86     19.32 o 
  -3   4  10       60.41       62.99     14.38 o 
  -2   4  10      272.70      283.55     23.56 o 
  -1   4  10        5.14        1.82     10.92 o 
   0   4  10       21.52       24.70     19.14 o 
   1   4  10      214.03      227.57     14.03 o 
   2   4  10       14.86       -0.94      9.55 o 
   3   4  10        0.39      -16.30     10.87 o 
  -9   5  10       13.24       13.23     19.23 o 
  -8   5  10        0.04       -9.62     11.60 o 
  -7   5  10      123.55      147.16     21.26 o 
  -6   5  10        6.29        1.59     12.70 o 
  -5   5  10      260.33      263.09     23.64 o 
  -4   5  10      252.04      264.06     23.03 o 
  -3   5  10      268.44      264.23     22.32 o 
  -1   5  10       93.64      105.34     18.97 o 
   0   5  10       63.06       54.96     17.82 o 
   1   5  10      202.81      245.14     19.41 o 
   2   5  10        3.21       -9.13     10.07 o 
   3   5  10       82.56       69.87     22.23 o 
  -9   6  10       11.32        8.73     13.88 o 
  -8   6  10      236.03      221.97     26.29 o 
  -7   6  10        7.91        3.00     15.44 o 
  -6   6  10      198.49      204.68     23.56 o 
  -5   6  10       89.71       93.25     17.91 o 
  -4   6  10       24.72       21.70     14.38 o 
  -3   6  10      191.73      176.45     21.70 o 
  -2   6  10       38.28       29.91     14.47 o 
  -1   6  10        8.19       18.79     15.44 o 
   0   6  10        0.45       -2.73     15.53 o 
   1   6  10        1.67      -13.63     11.91 o 
   2   6  10      136.29      144.15     49.41 o 
  -8   7  10       51.86       10.41     18.35 o 
  -7   7  10       50.41       37.32     18.17 o 
  -6   7  10       17.59       34.85     17.64 o 
  -5   7  10       28.33       31.50     15.70 o 
  -4   7  10      212.92      161.72     21.97 o 
  -3   7  10       21.00       17.20     15.79 o 
  -2   7  10        8.05       18.44     14.82 o 
  -1   7  10      390.71      394.01     29.47 o 
   0   7  10       18.01       -1.50     17.29 o 
   1   7  10       75.34       81.79     15.54 o 
  -7   8  10       54.32       52.14     21.17 o 
  -6   8  10       13.94       25.59     18.62 o 
  -5   8  10       15.83       24.17     16.85 o 
  -4   8  10       36.71       26.56     17.29 o 
  -3   8  10       20.55       16.85     16.59 o 
  -2   8  10        5.30       11.47     15.79 o 
  -1   8  10       38.04       23.64     17.64 o 
   0   8  10       88.54       57.35     20.12 o 
  -5   9  10       67.51       62.11     20.64 o 
  -4   9  10        3.32        4.94     17.38 o 
  -3   9  10       10.47        3.97     17.29 o 
  -2   9  10       11.71       -6.18     17.29 o 
  -3 -13  11        6.57        9.88     12.00 o 
  -2 -13  11        5.84       -4.68     12.26 o 
  -1 -13  11       59.51       49.17     10.98 o 
  -5 -12  11      223.87      246.50     19.76 o 
  -4 -12  11      478.72      475.35     24.88 o 
  -3 -12  11        8.18      -14.82      9.88 o 
  -2 -12  11      211.77      212.85     14.18 o 
  -1 -12  11       62.97       69.89     11.12 o 
   0 -12  11        2.34        1.90      9.48 o 
   1 -12  11       25.92       11.20     15.44 o 
  -6 -11  11        0.63      -10.59      9.44 o 
  -5 -11  11      149.00      165.07     16.85 o 
  -4 -11  11        1.87      -13.76      9.18 o 
  -3 -11  11        0.11       -8.47      9.79 o 
  -2 -11  11       14.37       16.39      8.36 o 
  -1 -11  11        5.65      -11.66      7.77 o 
   0 -11  11      109.69      101.46     12.36 o 
   1 -11  11       58.75       41.20     16.41 o 
   2 -11  11       31.25       31.67     16.41 o 
  -7 -10  11       24.08       23.82     11.20 o 
  -6 -10  11      473.36      443.33     23.82 o 
  -5 -10  11      138.47      135.69     15.00 o 
  -4 -10  11      318.08      297.93     18.88 o 
  -3 -10  11      578.23      550.61     19.02 o 
  -2 -10  11        4.77        4.84      7.65 o 
  -1 -10  11      286.54      314.18     25.45 o 
   0 -10  11      265.88      233.33     14.73 o 
   1 -10  11       12.78       -4.50     13.67 o 
   2 -10  11      184.87      172.30     22.67 o 
   3 -10  11       45.17       39.52     16.23 o 
  -8  -9  11        2.94        0.09      9.35 o 
  -7  -9  11      320.87      302.96     20.20 o 
  -6  -9  11        9.59       11.29      9.44 o 
  -5  -9  11       30.24       30.44     10.41 o 
  -4  -9  11      168.23      174.07     15.44 o 
  -3  -9  11       10.37       -6.00      6.50 o 
  -2  -9  11        7.24       -5.58      6.86 o 
  -1  -9  11       21.95       14.29      8.39 o 
   0  -9  11       14.30        7.04      8.61 o 
   1  -9  11      126.18      128.19     19.14 o 
   2  -9  11      249.23      257.00     24.00 o 
   3  -9  11        3.37        2.38     13.67 o 
  -9  -8  11       18.71        2.91     10.32 o 
  -8  -8  11       53.64       46.85     11.91 o 
  -7  -8  11        0.97       -0.88      8.47 o 
  -6  -8  11      120.05      110.19     13.76 o 
  -5  -8  11      470.33      447.92     21.88 o 
  -4  -8  11      115.76      126.85      9.63 o 
  -3  -8  11      532.55      478.45     16.99 o 
  -2  -8  11      256.94      254.26     12.94 o 
  -1  -8  11       51.31       68.86     18.31 o 
   0  -8  11      831.18      768.61     35.91 o 
   1  -8  11      462.12      430.71     26.91 o 
   2  -8  11       29.42       10.15     12.97 o 
   3  -8  11       49.38       42.70     15.35 o 
   4  -8  11        9.85        2.38     13.59 o 
  -9  -7  11      230.10      204.59     17.73 o 
  -8  -7  11      351.15      307.99     19.85 o 
  -7  -7  11      214.52      202.83     16.23 o 
  -6  -7  11      121.51      128.90     13.50 o 
  -5  -7  11        4.80        4.15      8.12 o 
  -4  -7  11       36.88       29.59      7.27 o 
  -3  -7  11      122.75      131.72     10.21 o 
  -2  -7  11        1.58       -7.66      6.49 o 
  -1  -7  11        7.18       -5.01      7.01 o 
   0  -7  11       32.34       19.23     12.00 o 
   1  -7  11        7.94       -1.15     10.94 o 
   2  -7  11       69.03       55.23     15.09 o 
   3  -7  11        5.37       -8.73     11.73 o 
   4  -7  11       38.39       51.61     15.44 o 
  -9  -6  11        4.90       -5.21      9.09 o 
  -8  -6  11       21.61        4.23      8.73 o 
  -7  -6  11      311.14      293.17     18.17 o 
  -6  -6  11       14.88        5.82      8.82 o 
  -5  -6  11        0.99       -2.73      8.03 o 
  -4  -6  11      617.97      601.35     18.67 o 
  -3  -6  11       48.21       58.38      8.18 o 
  -2  -6  11      296.30      297.06     13.93 o 
  -1  -6  11      493.14      524.23     28.76 o 
   0  -6  11        7.27       13.32     11.65 o 
   1  -6  11      376.75      416.95     26.47 o 
   2  -6  11      449.64      403.54     26.91 o 
   3  -6  11        6.46      -16.54     11.03 o 
   4  -6  11       45.33       54.35     15.79 o 
  -9  -5  11       52.52       29.20     10.15 o 
  -8  -5  11      438.70      381.75     20.82 o 
  -7  -5  11       22.28       13.41      9.62 o 
  -6  -5  11       45.69       18.00      9.44 o 
  -5  -5  11      131.97      130.17      9.79 o 
  -4  -5  11        2.41       -6.54      5.77 o 
  -3  -5  11      157.87      152.54     10.94 o 
  -2  -5  11      267.03      287.09     13.81 o 
  -1  -5  11      307.40      291.58     22.23 o 
   0  -5  11       82.11       98.64     16.06 o 
   1  -5  11       46.18       37.23     13.50 o 
   2  -5  11       44.16       23.29     14.29 o 
   3  -5  11      147.10      132.07     19.76 o 
   4  -5  11        8.83      -17.07     11.38 o 
  -8  -4  11       16.14       16.94      9.97 o 
  -7  -4  11      392.38      336.58     18.79 o 
  -6  -4  11      312.39      282.05     17.03 o 
  -5  -4  11       72.25       67.75      8.49 o 
  -4  -4  11        6.13        3.27      6.61 o 
  -3  -4  11      855.33      835.23     23.70 o 
  -2  -4  11      108.86      120.60     16.85 o 
  -1  -4  11      308.26      310.90     24.09 o 
   0  -4  11       21.46       22.23     12.88 o 
   1  -4  11       84.85       89.99     16.67 o 
   2  -4  11      714.90      739.06     36.35 o 
   3  -4  11      767.74      793.58     38.82 o 
   4  -4  11        0.45      -16.15     12.70 o 
 -10  -3  11       98.81       76.76     17.47 o 
  -9  -3  11      228.10      260.17     23.20 o 
  -8  -3  11        9.05       13.50     11.82 o 
  -7  -3  11       24.61       17.47      9.53 o 
  -6  -3  11      152.43      170.27     11.21 o 
  -5  -3  11       28.26       27.56      7.52 o 
  -4  -3  11      227.23      244.83     13.01 o 
  -3  -3  11      122.12      134.62     10.75 o 
  -2  -3  11        0.20       -4.85     11.73 o 
  -1  -3  11      443.85      453.30     27.61 o 
   0  -3  11       15.69        2.21     11.82 o 
   1  -3  11       32.00       26.56     15.26 o 
   2  -3  11      233.73      231.85     22.59 o 
   3  -3  11       12.13       -1.41     13.50 o 
   4  -3  11       91.78       97.75     19.59 o 
 -10  -2  11      132.18      128.98     19.59 o 
  -9  -2  11       39.97       55.41     14.91 o 
  -8  -2  11       14.05       17.64     12.09 o 
  -7  -2  11       22.46       12.03      9.48 o 
  -6  -2  11       23.78       24.13      5.59 o 
  -5  -2  11      336.67      345.49     14.84 o 
  -4  -2  11      238.19      267.60     13.24 o 
  -3  -2  11       24.20       19.23     12.26 o 
  -2  -2  11      544.36      613.69     32.38 o 
  -1  -2  11       31.27       35.47     14.12 o 
   0  -2  11      139.58      162.86     20.91 o 
   1  -2  11     1436.95     1617.42     59.73 o 
   2  -2  11      108.92      147.69     20.56 o 
   3  -2  11      228.41      192.86     21.79 o 
   4  -2  11      555.56      581.40     34.05 o 
 -10  -1  11      116.65      143.19     20.29 o 
  -9  -1  11        2.26        0.88     13.41 o 
  -8  -1  11      299.93      286.91     23.82 o 
  -7  -1  11      291.39      337.55     23.03 o 
  -6  -1  11      407.90      423.66     12.95 o 
  -5  -1  11      332.96      317.98     12.54 o 
  -4  -1  11       17.09       -1.76     11.20 o 
  -3  -1  11      351.73      380.42     24.97 o 
  -2  -1  11      377.01      413.42     26.64 o 
  -1  -1  11      371.89      426.74     27.61 o 
   0  -1  11      149.01      171.60     21.00 o 
   1  -1  11      187.35      195.77     22.50 o 
   2  -1  11        2.80       -8.82     14.20 o 
   3  -1  11       76.40       88.49     18.00 o 
   4  -1  11        9.12       -4.76     14.03 o 
 -10   0  11      103.33      113.90     19.76 o 
  -9   0  11       34.56       10.32     14.38 o 
  -8   0  11        3.05        4.76     12.88 o 
  -7   0  11       29.64       30.32      9.42 o 
  -6   0  11       90.79       98.81     11.30 o 
  -5   0  11       83.03       90.75     12.42 o 
  -4   0  11       28.11       42.83     10.59 o 
  -3   0  11      125.89      140.01     17.82 o 
  -2   0  11      317.41      297.05     23.38 o 
  -1   0  11      451.72      428.95     28.06 o 
   0   0  11      569.19      617.40     34.41 o 
   1   0  11      187.28      186.51     23.20 o 
   2   0  11      217.99      255.68     24.97 o 
   3   0  11        4.09       -5.03     14.82 o 
   4   0  11       28.35       -0.53     15.62 o 
 -10   1  11      104.96       77.20     19.76 o 
  -9   1  11        2.05      -12.00     14.29 o 
  -8   1  11      109.56      124.04     18.26 o 
  -7   1  11      679.78      698.27     25.63 o 
  -6   1  11      412.34      439.45     27.17 o 
  -5   1  11       54.25       62.29     14.38 o 
  -4   1  11       64.37       80.84     11.94 o 
  -3   1  11       61.49       66.08     11.60 o 
  -2   1  11      121.23      151.92     19.41 o 
  -1   1  11       36.88       39.44     15.00 o 
   0   1  11        4.75       -1.76     13.67 o 
   1   1  11       20.01       19.66     11.04 o 
   2   1  11       69.30       64.73     13.01 o 
   3   1  11       37.53       34.72     12.82 o 
   4   1  11      122.44      118.75     21.88 o 
 -10   2  11        6.05        1.85     17.29 o 
  -9   2  11      145.32      137.63     20.82 o 
  -8   2  11       65.79       60.96     17.12 o 
  -7   2  11        6.04      -10.54      9.28 o 
  -6   2  11        1.47       -2.29     11.20 o 
  -5   2  11        0.00      -11.03     10.85 o 
  -4   2  11        2.92       -4.35     10.19 o 
  -3   2  11        0.79       -8.69      9.33 o 
  -2   2  11       74.02      105.46     15.13 o 
  -1   2  11        1.20      -15.38     10.25 o 
   0   2  11      108.51      115.57     20.38 o 
   1   2  11      103.87      127.74     19.85 o 
   2   2  11        5.85       -4.41     11.20 o 
   3   2  11      222.85      232.59     18.49 o 
  -9   3  11       21.83       17.12     17.91 o 
  -8   3  11       27.69       33.77     11.75 o 
  -7   3  11        9.53       12.44     13.85 o 
  -6   3  11      173.69      163.30     19.50 o 
  -5   3  11       78.22       78.87     16.06 o 
  -4   3  11       97.94       94.40     16.94 o 
  -3   3  11       68.06       80.89     30.17 o 
  -2   3  11      296.47      315.89     25.63 o 
  -1   3  11      107.29      111.35     15.62 o 
   0   3  11       66.82       51.71     14.09 o 
   1   3  11       24.04       12.70      9.89 o 
   2   3  11        4.29        6.54     10.69 o 
   3   3  11       29.83       22.07     11.87 o 
  -9   4  11        8.30       19.14     18.79 o 
  -8   4  11      142.25      130.16     25.59 o 
  -7   4  11        0.88      -11.47     13.06 o 
  -6   4  11       19.47       15.17     13.59 o 
  -5   4  11        1.99        1.32     11.82 o 
  -4   4  11        5.37       -6.53     12.62 o 
  -3   4  11       65.62       47.64     15.88 o 
  -2   4  11       14.01        3.18     15.09 o 
  -1   4  11       99.94      107.64     19.85 o 
   0   4  11        5.30        8.62     21.48 o 
   1   4  11       14.69       14.35     10.72 o 
   2   4  11      150.74      156.51     14.65 o 
  -8   5  11       62.95       35.82     18.97 o 
  -7   5  11       32.20       20.03     16.41 o 
  -6   5  11       24.21       14.12     15.09 o 
  -5   5  11       48.33       48.96     16.23 o 
  -4   5  11      261.84      233.71     22.67 o 
  -2   5  11       64.19       61.05     17.56 o 
  -1   5  11       69.87       56.64     18.79 o 
   0   5  11       68.73       54.26     19.67 o 
   1   5  11       22.94       21.87     13.85 o 
  -8   6  11        0.86        2.03     17.56 o 
  -7   6  11      123.47      118.40     22.94 o 
  -6   6  11       86.18       76.58     19.67 o 
  -5   6  11       49.32       39.79     17.03 o 
  -4   6  11       13.32       -5.12     13.41 o 
  -3   6  11       41.85       33.79     16.06 o 
  -2   6  11        1.48       -4.50     15.53 o 
  -1   6  11        5.38        3.18     16.23 o 
   0   6  11       49.59       33.88     19.85 o 
   1   6  11       99.13      114.79     16.93 o 
  -7   7  11        2.52       -5.73     16.94 o 
  -6   7  11        0.80       12.88     17.47 o 
  -5   7  11      125.92      127.31     21.62 o 
  -4   7  11       88.43       77.81     19.67 o 
  -3   7  11       85.69       74.99     18.70 o 
  -2   7  11       84.83       81.78     20.20 o 
  -1   7  11        0.65        5.91     17.91 o 
  -4   8  11        5.93        8.47     18.00 o 
  -3   8  11        0.72        3.26     16.59 o 
  -4 -12  12      182.25      159.60     18.35 o 
  -3 -12  12        1.43        0.97     12.00 o 
  -2 -12  12       33.06       31.16      9.85 o 
  -1 -12  12       22.39       20.29     10.08 o 
  -6 -11  12        0.77        8.73     11.20 o 
  -5 -11  12       35.08       40.41     12.70 o 
  -4 -11  12       14.63      -10.41     10.76 o 
  -3 -11  12      101.00      100.75     15.79 o 
  -2 -11  12        1.00       -6.09      7.89 o 
  -1 -11  12        1.05       -9.55      8.48 o 
   0 -11  12      266.54      253.96     15.94 o 
  -7 -10  12       52.71       53.73     12.97 o 
  -6 -10  12      697.96      684.54     30.44 o 
  -5 -10  12       91.75       62.90     13.41 o 
  -4 -10  12      292.04      267.06     18.88 o 
  -3 -10  12      207.86      197.29     13.06 o 
  -2 -10  12       16.90        5.28      8.25 o 
  -1 -10  12      121.69      119.11     12.59 o 
   0 -10  12       25.76       33.44     14.56 o 
   1 -10  12        0.77      -19.72     13.15 o 
  -7  -9  12       54.38       44.91     12.62 o 
  -6  -9  12       50.31       41.38     12.00 o 
  -5  -9  12        0.80       -2.29      9.88 o 
  -4  -9  12       76.06       70.58     13.41 o 
  -3  -9  12        4.94       -4.34      7.00 o 
  -2  -9  12      111.45       93.81     12.04 o 
  -1  -9  12      178.17      167.44     13.01 o 
   0  -9  12       86.11       71.11     17.03 o 
   1  -9  12      979.18     1032.58     46.49 o 
   2  -9  12       17.43       15.62     14.82 o 
  -8  -8  12       74.18       70.32     13.32 o 
  -7  -8  12      252.92      245.79     18.53 o 
  -6  -8  12      382.56      361.90     21.00 o 
  -5  -8  12      701.48      693.27     29.20 o 
  -4  -8  12       67.22       53.29      8.51 o 
  -3  -8  12      126.04      139.47     11.08 o 
  -2  -8  12      713.19      663.21     47.51 o 
  -1  -8  12      243.12      221.97     14.00 o 
   0  -8  12      116.39       98.28     17.64 o 
   1  -8  12       85.75       99.52     17.56 o 
   2  -8  12        8.37       -7.23     12.44 o 
  -9  -7  12       87.52       64.14     13.06 o 
  -8  -7  12      170.78      160.57     16.06 o 
  -7  -7  12        5.14       17.56     10.68 o 
  -6  -7  12      211.72      188.89     15.97 o 
  -5  -7  12       91.90      100.93     13.76 o 
  -4  -7  12       51.24       54.96      8.80 o 
  -3  -7  12      260.85      244.56     13.65 o 
  -2  -7  12       66.70       64.70     10.29 o 
  -1  -7  12      287.83      287.17     23.73 o 
   0  -7  12      269.63      269.97     23.11 o 
   1  -7  12       15.96       24.35     13.15 o 
   2  -7  12      158.85      142.66     19.41 o 
   3  -7  12       39.87       43.85     15.44 o 
  -9  -6  12      101.05       84.17     14.03 o 
  -8  -6  12       39.72       37.41     12.09 o 
  -7  -6  12      285.18      253.38     17.64 o 
  -6  -6  12      161.19      157.75     14.91 o 
  -5  -6  12      341.62      346.37     20.12 o 
  -4  -6  12      413.35      431.18     16.56 o 
  -3  -6  12      111.98      121.33     11.14 o 
  -2  -6  12      727.11      652.38     25.76 o 
  -1  -6  12      823.05      875.45     39.44 o 
   0  -6  12       54.54       68.99     15.70 o 
   1  -6  12       38.59       38.91     14.73 o 
   2  -6  12        1.44       -2.65     12.88 o 
   3  -6  12       25.27       -7.41     13.06 o 
  -9  -5  12      195.34      150.25     15.88 o 
  -8  -5  12      176.39      153.95     15.35 o 
  -7  -5  12       26.18       10.15     10.15 o 
  -6  -5  12       82.19       59.73     12.35 o 
  -5  -5  12      188.81      189.80     13.98 o 
  -4  -5  12        0.40       -3.40      7.10 o 
  -3  -5  12        0.86       -2.33      7.91 o 
  -2  -5  12      213.40      206.89     21.09 o 
  -1  -5  12       37.49       25.14     13.67 o 
   0  -5  12        0.90       -6.71     11.20 o 
   1  -5  12       44.65       25.67     14.73 o 
   2  -5  12        0.58        8.47     14.38 o 
   3  -5  12      198.18      181.21     21.97 o 
  -8  -4  12      409.38      363.66     20.82 o 
  -7  -4  12        6.89        1.15      9.88 o 
  -6  -4  12       45.04       47.64     11.56 o 
  -5  -4  12       61.93       60.13      9.33 o 
  -4  -4  12      463.95      453.57     17.97 o 
  -3  -4  12      673.31      708.89     34.50 o 
  -2  -4  12      187.74      219.77     22.06 o 
  -1  -4  12       17.08        6.26     13.50 o 
   0  -4  12      102.43      141.25     19.50 o 
   1  -4  12      258.68      276.58     24.44 o 
   2  -4  12       61.93       47.55     16.23 o 
   3  -4  12       11.67       31.14     15.44 o 
  -7  -3  12      140.45      112.84     14.20 o 
  -6  -3  12       20.51       14.51      7.00 o 
  -5  -3  12       57.67       38.31      9.30 o 
  -4  -3  12       40.08       47.53      9.45 o 
  -3  -3  12      145.28      165.42     20.38 o 
  -2  -3  12       91.37      104.81     18.70 o 
  -1  -3  12      176.85      170.80     21.17 o 
   0  -3  12        1.18      -13.67     12.88 o 
   1  -3  12       79.57       93.61     19.41 o 
   2  -3  12      156.98      153.69     21.79 o 
   3  -3  12       22.50       17.82     15.09 o 
 -10  -2  12      138.05      134.45     20.20 o 
  -9  -2  12       20.57       -6.88     13.85 o 
  -8  -2  12       16.08        4.76     12.18 o 
  -6  -2  12       15.58       12.24      7.40 o 
  -5  -2  12      137.55      155.17     18.66 o 
  -4  -2  12       75.37      103.66     17.38 o 
  -3  -2  12      631.04      648.72     33.97 o 
  -2  -2  12      129.95      170.54     21.09 o 
  -1  -2  12      135.69      111.25     18.97 o 
   0  -2  12      750.17      880.22     41.82 o 
   1  -2  12      371.64      393.31     29.56 o 
   2  -2  12      293.12      282.50     26.64 o 
   3  -2  12       38.94       48.79     17.12 o 
 -10  -1  12       30.13       -2.91     15.35 o 
  -9  -1  12      106.04       95.46     18.17 o 
  -8  -1  12        2.55        5.21     12.70 o 
  -7  -1  12        1.46       11.12     12.26 o 
  -6  -1  12      812.48      798.15     27.20 o 
  -5  -1  12       54.09       59.26     12.20 o 
  -4  -1  12       11.25       -6.09     12.26 o 
  -3  -1  12       67.57       90.52     17.47 o 
  -2  -1  12      424.05      470.59     29.91 o 
  -1  -1  12       13.21       -0.44     14.03 o 
   0  -1  12        0.45       17.12     15.88 o 
   1  -1  12      186.87      220.12     24.61 o 
   2  -1  12      128.67      123.16     21.79 o 
   3  -1  12       32.89       13.15     17.03 o 
  -9   0  12       68.13       69.96     17.38 o 
  -8   0  12       13.42       -1.06     13.59 o 
  -7   0  12        0.22       -8.51      9.44 o 
  -6   0  12      228.24      249.15     23.73 o 
  -5   0  12      128.35      156.72     15.04 o 
  -4   0  12      289.86      292.72     17.71 o 
  -3   0  12       11.44       -2.65     12.35 o 
  -2   0  12      109.62      112.84     18.88 o 
  -1   0  12      353.15      413.95     29.38 o 
   0   0  12       85.67      111.60     21.00 o 
   1   0  12      363.30      374.25     30.53 o 
   2   0  12       30.41       36.35     18.79 o 
   3   0  12       52.48       56.38     19.32 o 
  -9   1  12       31.16       31.14     16.76 o 
  -8   1  12      170.37      182.63     21.35 o 
  -7   1  12       86.90       76.93     17.56 o 
  -6   1  12       13.59        0.71     13.15 o 
  -5   1  12      489.91      526.06     22.96 o 
  -4   1  12      105.14      113.24     14.22 o 
  -3   1  12       27.17       32.17     11.70 o 
  -2   1  12        4.71        3.26     13.67 o 
  -1   1  12       28.71       18.53     16.06 o 
   0   1  12        0.43       -1.34     11.03 o 
   1   1  12        2.53      -14.20     16.76 o 
   2   1  12       50.13       47.29     19.76 o 
  -9   2  12        4.75        3.88     16.23 o 
  -8   2  12      105.42       94.58     19.94 o 
  -7   2  12       13.31       12.00     15.00 o 
  -6   2  12      188.81      203.00     22.67 o 
  -5   2  12       88.52       68.20     16.85 o 
  -4   2  12      186.66      200.62     16.57 o 
  -3   2  12       84.15      100.48     14.82 o 
  -2   2  12        2.51       -7.27     10.69 o 
  -1   2  12      109.10      104.92     27.48 o 
   0   2  12      287.84      344.16     29.29 o 
   1   2  12       33.54       14.19     12.51 o 
   2   2  12       87.75       92.11     15.45 o 
  -9   3  12      120.69      100.05     22.85 o 
  -8   3  12       15.92        4.85     15.97 o 
  -7   3  12      114.76       94.75     19.59 o 
  -6   3  12      105.81       97.14     19.32 o 
  -5   3  12        0.56        1.24     13.85 o 
  -4   3  12       87.61      105.96     18.97 o 
  -3   3  12      118.51      130.00     16.05 o 
  -2   3  12       17.87       18.54     21.75 o 
  -1   3  12       11.96        3.57     12.91 o 
   0   3  12       70.98       86.63     16.68 o 
   1   3  12        8.67       -4.23     10.88 o 
  -8   4  12        4.83       -1.85     16.06 o 
  -7   4  12        1.35        4.06     15.44 o 
  -6   4  12        0.91        0.09     13.94 o 
  -5   4  12       81.82       77.11     18.70 o 
  -4   4  12       15.13       12.44     14.91 o 
  -3   4  12       72.39       65.90     18.88 o 
  -2   4  12      156.97      158.10     23.47 o 
  -1   4  12        9.72      -13.56     13.51 o 
   0   4  12       16.84       15.28     14.54 o 
   1   4  12      241.60      308.16     33.35 o 
  -7   5  12       87.20       80.90     20.29 o 
  -6   5  12       52.99       47.64     17.38 o 
  -5   5  12      127.34       96.78     19.59 o 
  -4   5  12        4.50       -5.47     14.20 o 
  -3   5  12      132.01      147.25     23.03 o 
  -2   5  12       73.52       92.37     21.26 o 
  -1   5  12       20.69       13.94     17.73 o 
   0   5  12       11.91        5.56     19.06 o 
  -6   6  12        0.99        5.56     16.76 o 
  -5   6  12        1.05        3.00     15.53 o 
  -4   6  12        8.56      -10.76     15.00 o 
  -3   6  12       51.88       44.99     19.67 o 
  -2   6  12       14.17        8.47     18.26 o 
  -4 -11  13       52.79       57.43     15.35 o 
  -3 -11  13      234.40      200.18     19.59 o 
  -2 -11  13        4.39        3.64      9.03 o 
  -6 -10  13      139.33      133.04     17.47 o 
  -5 -10  13       12.38       10.68     11.91 o 
  -4 -10  13      224.31      217.91     19.06 o 
  -3 -10  13       11.87       -8.36      8.08 o 
  -2 -10  13        8.54       -0.19      8.77 o 
  -1 -10  13       18.53       15.09      9.84 o 
   0 -10  13        6.82       -9.00     12.97 o 
  -7  -9  13        7.74        0.53     10.85 o 
  -6  -9  13        2.66        0.62     11.56 o 
  -5  -9  13       74.36       86.55     15.17 o 
  -4  -9  13        9.04        8.47     12.00 o 
  -3  -9  13        0.78       -3.22      8.17 o 
  -2  -9  13      181.66      156.02     13.16 o 
  -1  -9  13       11.17        7.94     12.70 o 
   0  -9  13      171.35      151.75     22.14 o 
   1  -9  13      122.18      112.66     20.12 o 
  -7  -8  13       10.99        0.62     11.38 o 
  -6  -8  13      417.27      382.54     22.59 o 
  -5  -8  13      186.12      173.54     17.12 o 
  -4  -8  13        1.00       -1.97     10.15 o 
  -3  -8  13      138.12      149.16     12.63 o 
  -2  -8  13       52.46       48.27     10.14 o 
  -1  -8  13        9.03       -2.82     12.00 o 
   0  -8  13       60.07       46.58     16.32 o 
   1  -8  13        0.19        9.88     13.06 o 
  -8  -7  13       24.80        9.00     11.29 o 
  -7  -7  13        3.63       -1.76     10.85 o 
  -6  -7  13        9.96        2.91     11.03 o 
  -5  -7  13        0.49       -8.73     10.68 o 
  -4  -7  13      113.70      110.78     16.76 o 
  -3  -7  13       14.10        8.94      9.53 o 
  -2  -7  13      111.78       99.34     18.00 o 
  -1  -7  13      603.34      629.92     34.32 o 
   0  -7  13      164.99      171.86     21.79 o 
   1  -7  13       40.54       38.91     15.44 o 
  -8  -6  13      188.18      165.16     17.12 o 
  -7  -6  13      262.53      254.70     19.06 o 
  -6  -6  13      104.85      118.49     15.70 o 
  -5  -6  13      379.36      348.75     21.70 o 
  -4  -6  13       31.33       36.33      9.27 o 
  -3  -6  13      123.04      125.77     12.41 o 
  -2  -6  13      763.27      802.05     38.38 o 
  -1  -6  13       71.67       71.64     17.56 o 
   0  -6  13        1.45        1.50     13.32 o 
   1  -6  13        9.64       12.18     14.20 o 
   2  -6  13        7.83       -1.94     13.06 o 
  -8  -5  13       34.10       17.47     12.09 o 
  -7  -5  13        2.36       10.59     11.56 o 
  -6  -5  13        0.10       -7.06     10.32 o 
  -5  -5  13       24.55       21.20     12.13 o 
  -4  -5  13        6.85        4.96      8.72 o 
  -3  -5  13      309.85      319.81     25.14 o 
  -2  -5  13      149.64      191.80     22.14 o 
  -1  -5  13       79.43       93.69     18.35 o 
   0  -5  13      249.91      244.65     23.56 o 
   1  -5  13        4.07       -3.71     13.50 o 
   2  -5  13      102.97      108.52     20.82 o 
  -7  -4  13      132.99      138.07     16.50 o 
  -6  -4  13      404.65      350.08     21.62 o 
  -5  -4  13        2.05       -6.50      8.28 o 
  -4  -4  13      188.10      190.03     20.95 o 
  -3  -4  13      225.59      242.44     23.03 o 
  -2  -4  13       84.69      138.34     20.64 o 
  -1  -4  13      194.14      241.91     24.53 o 
   0  -4  13      125.75      147.78     22.06 o 
   1  -4  13       27.74       10.50     15.09 o 
   2  -4  13       24.03       13.41     15.26 o 
  -7  -3  13        0.17       -6.79     10.32 o 
  -6  -3  13        0.16      -10.38      7.49 o 
  -5  -3  13        0.94       -6.48      8.52 o 
  -4  -3  13       23.60       31.67     15.70 o 
  -3  -3  13        2.67       -1.59     13.50 o 
  -2  -3  13      635.48      681.09     36.79 o 
  -1  -3  13       41.70       40.67     16.94 o 
   0  -3  13       26.72       36.53     18.17 o 
   1  -3  13      243.33      255.85     26.38 o 
   2  -3  13       28.34       30.08     16.85 o 
  -6  -2  13       43.61       49.43      9.17 o 
  -5  -2  13      243.67      291.14     24.61 o 
  -4  -2  13       34.03       20.38     15.62 o 
  -3  -2  13      159.57      199.48     23.11 o 
  -2  -2  13        1.57       -5.29     14.20 o 
  -1  -2  13      234.41      274.64     26.20 o 
   0  -2  13      383.10      450.56     32.38 o 
   1  -2  13      172.19      188.98     25.76 o 
   2  -2  13       32.96        8.29     16.23 o 
  -9  -1  13       24.75       17.03     15.79 o 
  -6  -1  13        5.58       -5.10     11.07 o 
  -5  -1  13       18.87        3.07     11.40 o 
  -4  -1  13       17.95       17.29     15.17 o 
  -3  -1  13        7.19       -4.41     13.76 o 
  -2  -1  13       58.50       60.17     18.35 o 
  -1  -1  13      169.42      222.15     25.23 o 
   0  -1  13      183.48      216.94     26.11 o 
   1  -1  13        7.83       22.41     18.44 o 
   2  -1  13      240.04      274.82     28.85 o 
  -9   0  13       44.13       52.14     18.09 o 
  -8   0  13       13.08       -7.68     15.26 o 
  -7   0  13       99.43      119.02     21.17 o 
  -6   0  13       17.81       32.20     16.32 o 
  -5   0  13       17.32       13.19     12.02 o 
  -4   0  13      416.22      422.06     36.83 o 
  -3   0  13       40.55       32.64     16.06 o 
  -2   0  13      168.65      177.77     23.82 o 
  -1   0  13      419.39      460.71     33.61 o 
   0   0  13      132.33      155.19     24.35 o 
   1   0  13      113.45      161.89     25.06 o 
  -7   1  13        4.87      -13.94     14.82 o 
  -6   1  13       12.30      -19.06     14.12 o 
  -5   1  13       78.87       97.34     14.80 o 
  -4   1  13       14.99        6.07     12.07 o 
  -3   1  13       78.26       93.86     26.56 o 
  -2   1  13       10.09       18.42     13.01 o 
  -1   1  13        6.76        3.26     16.50 o 
   0   1  13      122.34      138.51     24.79 o 
   1   1  13      131.35      123.87     25.67 o 
  -7   2  13       50.89       33.79     17.73 o 
  -6   2  13       11.06       -2.82     14.38 o 
  -5   2  13       66.81       86.37     19.59 o 
  -4   2  13        0.98        6.73     12.62 o 
  -3   2  13      461.69      467.41     23.95 o 
  -2   2  13      160.55      192.71     33.13 o 
  -1   2  13       67.39       77.68     16.76 o 
   0   2  13       11.91        1.85     14.50 o 
  -7   3  13        9.08       -2.21     16.50 o 
  -6   3  13       18.36        0.09     16.41 o 
  -5   3  13       87.10       89.11     20.64 o 
  -4   3  13        5.09       11.73     16.23 o 
  -3   3  13       12.84       -0.18     16.15 o 
  -2   3  13        0.01        7.33     13.84 o 
  -1   3  13        0.48       -9.93     21.04 o 
   0   3  13        9.65        0.00     11.11 o 
  -7   4  13        3.22       -3.62     17.47 o 
  -6   4  13        9.68       -8.65     15.53 o 
  -5   4  13       17.54       12.44     16.67 o 
  -4   4  13       16.97        0.00     16.15 o 
  -3   4  13       19.42       24.26     18.17 o 
  -2   4  13       33.47       37.23     20.12 o 
  -1   4  13        8.26       -0.66     14.29 o 
  -5   5  13        4.03       -6.44     16.41 o 
  -4   5  13       76.48       69.08     20.03 o 
  -3   5  13        0.56      -11.47     17.82 o 
  -5  -9  14      140.95      124.84     17.64 o 
  -4  -9  14        2.73       -0.09     12.09 o 
  -3  -9  14       80.60       65.56     20.16 o 
  -2  -9  14      137.59      145.66     19.76 o 
  -6  -8  14       61.31       50.64     14.82 o 
  -5  -8  14        3.69        8.12     12.62 o 
  -4  -8  14       25.33        6.17      8.98 o 
  -3  -8  14       13.53        7.12      9.31 o 
  -2  -8  14        5.08       -1.85     12.53 o 
  -1  -8  14        5.28       26.47     15.35 o 
  -7  -7  14       58.43       47.20     14.65 o 
  -6  -7  14      138.00      136.40     17.56 o 
  -5  -7  14       33.66       29.29     13.85 o 
  -4  -7  14      148.41      139.43     14.60 o 
  -3  -7  14      112.89      102.78     12.62 o 
  -2  -7  14      195.12      207.24     23.73 o 
  -1  -7  14      436.93      477.82     32.20 o 
   0  -7  14       10.96        2.21     14.12 o 
  -7  -6  14       83.28       63.35     15.17 o 
  -6  -6  14       71.66       67.32     15.26 o 
  -5  -6  14       77.23       87.96     16.41 o 
  -4  -6  14      115.24      135.24     21.48 o 
  -3  -6  14       49.20       45.44     15.62 o 
  -2  -6  14        0.06       -5.38     13.50 o 
  -1  -6  14       25.94       15.79     15.35 o 
   0  -6  14        0.79        0.88     14.20 o 
  -8  -5  14        7.74        6.53     12.35 o 
  -7  -5  14        2.60      -12.79     11.91 o 
  -6  -5  14       55.28       55.23     14.73 o 
  -5  -5  14      288.48      308.43     17.07 o 
  -4  -5  14       48.89       52.93     17.12 o 
  -3  -5  14      179.70      212.97     24.00 o 
  -2  -5  14      203.77      245.97     24.79 o 
  -1  -5  14      129.61      168.51     22.23 o 
   0  -5  14      119.62      132.95     21.44 o 
  -7  -4  14      395.53      347.34     23.11 o 
  -6  -4  14      110.23      108.69     17.91 o 
  -5  -4  14      126.97      140.73     17.20 o 
  -4  -4  14      287.10      360.84     27.61 o 
  -3  -4  14       88.55      110.37     20.03 o 
  -2  -4  14        1.17       -1.76     15.00 o 
  -1  -4  14        2.21       -5.38     14.56 o 
   0  -4  14        3.94        3.35     15.35 o 
  -6  -3  14       72.42       72.61     10.73 o 
  -5  -3  14       37.76       30.26     17.20 o 
  -4  -3  14       71.94       82.05     18.97 o 
  -3  -3  14       21.42       14.82     15.35 o 
  -2  -3  14       24.54       48.26     17.64 o 
  -1  -3  14      107.57      111.52     22.06 o 
   0  -3  14       86.97       83.73     21.70 o 
  -6  -2  14      281.75      289.12     20.05 o 
  -5  -2  14       30.07       48.08     13.87 o 
  -4  -2  14       24.04       24.00     16.32 o 
  -3  -2  14        3.05      -13.94     15.26 o 
  -2  -2  14       12.10       12.26     16.59 o 
  -1  -2  14       80.78       59.64     20.64 o 
   0  -2  14        0.17      -10.50     17.38 o 
  -6  -1  14       23.95       28.41     13.78 o 
  -5  -1  14       52.48       70.55     14.41 o 
  -4  -1  14        9.00        6.62     16.50 o 
  -3  -1  14      160.45      152.89     23.03 o 
  -2  -1  14       20.42        0.53     17.47 o 
  -1  -1  14      129.01      151.48     24.79 o 
   0  -1  14       21.98       27.61     20.20 o 
  -7   0  14       49.51       27.35     19.32 o 
  -6   0  14        0.69      -22.59     15.79 o 
  -5   0  14      167.39      173.35     18.13 o 
  -4   0  14       21.12       19.13     13.05 o 
  -3   0  14       11.94       -3.23     13.35 o 
  -2   0  14      515.52      545.14     36.44 o 
  -1   0  14       56.07       44.91     21.26 o 
   0   0  14       35.88       22.23     20.82 o 
  -7   1  14       47.02       22.14     19.59 o 
  -6   1  14       15.98        3.35     16.59 o 
  -5   1  14        0.14      -13.29     13.59 o 
  -4   1  14      129.74      138.16     17.87 o 
  -3   1  14       22.60       20.09     14.71 o 
  -2   1  14       29.98       50.04     15.30 o 
  -1   1  14      104.52      139.05     38.77 o 
  -6   2  14       50.96       55.85     20.12 o 
  -5   2  14       12.34       11.65     17.12 o 
  -4   2  14      124.76      127.06     29.56 o 
  -3   2  14       80.49       80.42     16.29 o 
  -2   2  14       24.06       15.42     14.95 o 
  -5   3  14       47.86       48.35     20.29 o 
  -4   3  14       17.53       10.23     18.53 o 
  -3   3  14       10.93        8.91     17.47 o 
  -4  -7  15      177.91      165.58     15.13 o 
  -3  -7  15        3.02        0.18     14.20 o 
  -5  -6  15        8.97       18.00     14.73 o 
  -4  -6  15        1.86       10.23     15.35 o 
  -3  -6  15        7.15        2.56     15.00 o 
  -2  -6  15        5.39        8.03     15.26 o 
  -6  -5  15      198.82      186.95     20.64 o 
  -5  -5  15       48.78       45.17     18.26 o 
  -4  -5  15      209.88      221.36     26.47 o 
  -3  -5  15      249.14      274.20     27.17 o 
  -2  -5  15        5.71       28.14     16.50 o 
  -5  -4  15       99.33      103.05     21.17 o 
  -4  -4  15      112.35      105.69     21.62 o 
  -3  -4  15        0.53       -2.56     16.06 o 
  -2  -4  15        1.57      -14.73     15.70 o 
  -6  -3  15      165.60      139.98     27.92 o 
  -5  -3  15      385.62      437.51     33.53 o 
  -4  -3  15       29.01       27.35     17.91 o 
  -3  -3  15       46.75       49.76     19.76 o 
  -2  -3  15      175.16      209.62     26.56 o 
  -6  -2  15       78.75       86.26     16.97 o 
  -5  -2  15       72.72       72.35     16.19 o 
  -4  -2  15       35.49       36.97     19.67 o 
  -3  -2  15        1.38      -11.91     17.29 o 
  -2  -2  15       18.70        4.41     18.26 o 
  -6  -1  15       41.04       29.03     15.00 o 
  -5  -1  15       33.23       34.09     18.26 o 
  -4  -1  15      261.13      295.79     21.55 o 
  -3  -1  15        2.25      -11.20     18.00 o 
  -2  -1  15      118.92      114.60     23.82 o 
  -5   0  15        5.89       15.53     15.33 o 
  -4   0  15        5.63        4.29     14.45 o 
  -3   0  15      162.83      192.98     20.87 o 
                                                 
